# Supplementary material for: Root-associated bacterial communities and root metabolite composition are linked to nitrogen use efficiency in sorghum
Source: mSystems. 2023 Dec 22;9(1):e01190-23. doi: 10.1128/msystems.01190-23 (PMC10804983; doi:10.1128/msystems.01190-23)
Supplement: Data Set S1 — GC-MS metabolite data. [file msystems.01190-23-s0001.xlsx]

## Sheet: README
Supplemental Dataset 1. GC-MS metabolite data; Normalized spectral intensity derived from 1D-SOM analysis
Sample ID	Unique sample ID
File Name	GC-MS file name
Rep #	biologial replicate
Plot #	field plot #
Genotype	sorghum genotype name
Type	sorghum type (energy, sweet, grain)
Treatment	Low N = low nitrogen; Full N = full nitrogen
*metabolite names that look like "M000000_A284009-101-xxx_NA_2838,29_PRED_VAR5_ALK_NA" represent known unknowns catalogued in the GOLM metabolite database (http://gmd.mpimp-golm.mpg.de/)
**metabolite names = "C#" correspond to unknowns

## Sheet: GC MS data
Sample ID	File Name	Rep #	Plot #	Genotype code	Genotype	Type	Treatment	M000000_A284009-101-xxx_NA_2838,29_PRED_VAR5_ALK_NA	Melibiose	cis-Aconitic acid	Sucrose	Psicose	Malic acid	Phosphoric acid	myo-Inositol	Fructose	M000000_A276008-101-xxx_NA_2752,4_PRED_VAR5_ALK_NA	Citric acid	Galactinol	C016	M000000_A239008-101-xxx_NA_2387,78_PRED_VAR5_ALK_NA	C018	Boric acid	M000000_A114002-101-xxx_NA_1131,27_TRUE_VAR5_ALK_NA114002 (classified unknown)	C021	Hydroxylamine	Asparagine	C026	M000000_A340007-101-xxx_NA_3400,35_PRED_VAR5_ALK_NA	M000000_A313005-101-xxx_NA_3122,51_PRED_VAR5_ALK_NA	C030	M000000_A178003-101-xxx_NA_1762,26_PRED_VAR5_ALK_NA	C032	C033	C034	M000000_A185003-101-xxx_NA_1831,73_PRED_VAR5_ALK_NA	C036	C037	Galactose	Aspartic acid	C041	C042	C043	Glutamic acid	1-Pyrroline-3-hydroxy-5-carboxylic-acid	C046	C047	C048	C049
29	20181211-PMF-JPREN-AS-470__GCMS_EI__1__0034_34	2	9	E1	PI329311	Energy	Full N	5.89979e+07	1.04666e+08	2.08686e+08	2.93788e+08	2.99379e+08	2.50376e+08	3.09595e+08	2.4978e+07	2.90551e+08	1.3448e+07	2.02436e+07	2.82099e+07	5.2324e+08	8.12413e+06	2.31459e+08	6.61442e+07	6.27905e+07	3.12238e+06	8.93152e+07	6.39044e+06	8.34203e+06	7.40705e+06	1.43207e+06	3.34287e+07	1.87208e+07	1.29123e+07	561181965	1.98109e+08	139406163	1.79312e+07	21427.5	5.77767e+08	2.50621e+06	371609	55108.9	1.59298e+07	5.47014e+07	1.66453e+06	2.27295e+06	9.47702e+07	1.04397e+07	118379595
41	20181211-PMF-JPREN-AS-470__GCMS_EI__1__0048_48	8	15	E1	PI329311	Energy	Full N	5.93429e+07	7.18669e+07	1.24182e+08	2.95089e+08	8.51468e+07	1.37065e+08	4.37138e+08	2.45216e+07	6.30808e+07	1.60874e+07	1.26176e+07	2.20456e+07	8.97041e+07	4.89113e+06	7.85749e+07	1.19311e+08	6.1313e+07	2.76817e+06	8.21519e+07	2.47492e+06	2.38225e+06	1.22839e+06	1.4506e+06	1.06314e+07	5.50667e+06	3.39146e+06	6.95624e+07	5.84072e+07	4.21304e+07	5.13892e+06	5493.4	9.2619e+07	659035	530587	16888.2	1.31966e+07	7.06653e+07	1.33642e+06	1.94658e+06	2.47191e+07	2.4396e+06	2.82295e+07
74	20181211-PMF-JPREN-AS-470__GCMS_EI__2__0088_10	1	19	E1	PI329311	Energy	Full N	5.77636e+07	2.82261e+07	1.4094e+08	2.96642e+08	2.108e+08	1.72541e+08	345763125	1.56124e+07	1.61581e+08	7.81301e+06	1.43878e+07	3.41347e+07	3.29856e+08	3.36187e+06	4.26131e+07	1.65442e+07	5.27795e+07	3.09744e+06	1.02503e+08	9.57731e+06	1.42894e+06	4.17184e+06	7.36339e+06	5.40665e+06	1.48847e+07	6.47952e+06	2.89539e+08	3.09133e+07	2.18189e+07	5.79099e+06	73838.1	3.48178e+08	1.01139e+06	552753	56926.3	1.73937e+07	4.22214e+07	1.34666e+06	1.05718e+06	3.93997e+07	5.86894e+06	6.98862e+07
168	20181211-PMF-JPREN-AS-470__GCMS_EI__3__0198_28	7	16	E1	PI329311	Energy	Full N	3.24244e+07	1.13009e+07	4.88841e+07	2.89908e+08	3.66132e+07	110331276	2.4944e+08	2.27666e+07	2.69257e+07	7.16842e+06	9.86484e+06	2.87127e+07	2.58169e+07	2.74115e+06	2.62466e+07	7.92129e+07	4.73487e+07	2.52925e+06	9.3342e+07	3.78663e+07	861322	1.26626e+06	1.0753e+06	3.4361e+06	6.43982e+06	1.34661e+06	2.43145e+07	1.98571e+07	1.37404e+07	1.94951e+06	46740.4	5.00871e+07	203767	281598	33564.8	1.81099e+07	8.63197e+07	1.04068e+06	840178	7.91872e+06	977135	8.92753e+06
203	20181211-PMF-JPREN-AS-470__GCMS_EI__3__0239_69	8	15	E1	PI329311	Energy	Low N	3.20145e+07	2.67589e+07	1.15406e+08	2.92252e+08	1.26181e+08	227360027	3.2874e+08	1.92926e+07	9.81539e+07	7.47987e+06	1.52267e+07	3.3327e+07	1.14123e+08	3.85163e+06	3.73957e+07	4.34043e+07	4.76539e+07	3.18585e+06	9.23602e+07	2.53602e+06	1.30962e+06	1.63058e+06	1.64267e+06	4.93776e+06	5.81771e+06	2.67142e+06	1.02776e+08	2.82151e+07	1.98303e+07	3.38287e+06	61774.8	1.43048e+08	458562	304838	46922.5	1.20322e+07	4.07505e+07	987911	923129	1.87291e+07	3.66024e+06	2.33387e+07
293	20181211-PMF-JPREN-AS-470__GCMS_EI__5__0346_06	6	15	E1	PI329311	Energy	Full N	5.65924e+07	1.55844e+08	2.54123e+08	3.00418e+08	2.19214e+08	1.9874e+08	4.41339e+08	2.25113e+07	1.69627e+08	2.13648e+07	2.37226e+07	1.30509e+07	1.35635e+08	6.74483e+06	1.88211e+08	9.59313e+07	6.80293e+07	2.77571e+06	9.09838e+07	4.66853e+07	5.45739e+06	512201	1.03255e+06	2.71548e+07	6.15991e+06	5.87841e+06	186249167	1.4785e+08	1.05558e+08	9.57086e+06	31722.2	2.37628e+08	1.12486e+06	458404	36056.2	2.0737e+07	4.68756e+07	1.33973e+06	2.40353e+06	4.44974e+07	6.2272e+06	4.73271e+07
304	20181211-PMF-JPREN-AS-470__GCMS_EI__5__0359_19	1	19	E1	PI329311	Energy	Low N	3.00053e+07	5.68581e+07	1.26527e+08	2.91506e+08	1.52949e+08	1.5555e+08	3.35652e+08	9.9362e+06	1.10914e+08	6.08628e+06	1.04195e+07	5.97309e+06	1.91816e+08	3.23984e+06	1.28885e+08	8.02565e+07	5.33455e+07	3.02255e+06	7.89825e+07	913067	3.48693e+06	1.34896e+06	946224	1.82134e+07	1.43697e+06	8.2651e+06	2.61778e+08	9.90102e+07	7.12271e+07	7.01511e+06	97233.7	3.1857e+08	1.56613e+06	284732	65144.5	251415	1.49117e+07	667221	701504	6.38625e+07	4.14534e+06	6.65276e+07
322	20181211-PMF-JPREN-AS-470__GCMS_EI__5__0380_40	6	15	E1	PI329311	Energy	Low N	4.12766e+07	6.04444e+07	1.89958e+08	2.91076e+08	2.80019e+08	2.49851e+08	4.35268e+08	2.91229e+07	2.56901e+08	9.45644e+06	3.38073e+07	2.56233e+07	335610545	5.66465e+06	8.77344e+07	2.2806e+07	7.90168e+07	2.32203e+06	8.71687e+07	3.12153e+06	2.72228e+06	4.00616e+06	1.54425e+06	1.23463e+07	1.8214e+06	8.57861e+06	3.30179e+08	6.76965e+07	4.736e+07	8.93455e+06	40515	3.81924e+08	1.35695e+06	358380	58990.4	8.47722e+06	6.13764e+07	1.24768e+06	1.64044e+06	5.26065e+07	8.97069e+06	1.01696e+08
346	20181211-PMF-JPREN-AS-470__GCMS_EI__5__0408_68	7	16	E1	PI329311	Energy	Low N	6.08762e+07	1.8957e+07	1.47811e+08	2.81842e+08	1.50059e+08	2.34787e+08	2.71138e+08	2.2055e+07	1.09566e+08	1.06215e+07	1.50307e+07	2.73776e+07	1.26998e+08	4.32193e+06	6.16922e+07	5.05014e+07	5.59746e+07	3.11837e+06	9.55938e+07	2.15715e+06	1.86476e+06	1.94611e+06	869496	8.30881e+06	3.51516e+06	3.17145e+06	1.18032e+08	4.55651e+07	3.22082e+07	4.67665e+06	98167.6	1.61665e+08	509684	445701	65830	8.61787e+06	3.18651e+07	1.26423e+06	1.31647e+06	2.25847e+07	3.80658e+06	2.56722e+07
102	20181211-PMF-JPREN-AS-470__GCMS_EI__2__0120_42	8	5	E10	PI297155	Energy	Low N	3.51778e+07	1.73688e+07	1.61823e+08	2.95931e+08	2.47574e+08	173107279	3.62503e+08	1.34416e+07	2.03133e+08	6.13355e+06	5.32422e+07	1.61478e+07	3.79319e+08	3.93244e+06	4.89857e+07	1.65118e+07	6.04764e+07	3.08866e+06	8.80253e+07	1.4189e+06	1.52195e+06	2.12542e+06	1.14588e+06	6.57809e+06	4.51053e+06	7.64266e+06	3.26862e+08	3.56426e+07	2.58104e+07	6.80302e+06	7197.49	3.53134e+08	1.07667e+06	315826	29177.2	9.58499e+06	1.88143e+07	1.10864e+06	1.01636e+06	4.44082e+07	7.16779e+06	8.20172e+07
134	20181211-PMF-JPREN-AS-470__GCMS_EI__2__0158_80	8	5	E10	PI297155	Energy	Full N	5.1377e+07	7.66699e+07	1.45167e+08	2.87365e+08	7.97597e+07	1.22965e+08	3.67324e+08	2.84983e+07	5.50798e+07	1.47022e+07	1.41511e+07	2.70149e+07	7.10981e+07	4.97045e+06	3.44111e+07	4.81885e+07	4.73863e+07	2.94608e+06	9.37706e+07	1.06204e+07	1.35351e+06	1.3869e+06	968611	4.49544e+06	7.35373e+06	2.52458e+06	8.41079e+07	2.53362e+07	1.8042e+07	3.43048e+06	25745.8	119634594	454082	341115	28141.3	2.18418e+07	9.17589e+07	1.31548e+06	1.72472e+06	1.86563e+07	2.10001e+06	1.9871e+07
151	20181211-PMF-JPREN-AS-470__GCMS_EI__3__0179_09	2	3	E10	PI297155	Energy	Low N	4.67031e+07	6.35554e+06	1.29195e+08	3.01452e+08	2.16995e+08	2.13204e+08	2.68345e+08	1.841e+07	167975579	6.01585e+06	1.48379e+07	2.88677e+07	3.13493e+08	5.16219e+06	6.54375e+07	3.60279e+07	4.93952e+07	2.85512e+06	9.50572e+07	1.04044e+06	2.28285e+06	1.56783e+07	1.43071e+06	8.97378e+06	4.14086e+06	7.13003e+06	3.20836e+08	5.00354e+07	3.50468e+07	6.73344e+06	61568.6	3.90675e+08	1.35125e+06	419419	52937	6.48553e+06	1.56276e+07	1.4637e+06	892021	5.28087e+07	5.75717e+06	6.45411e+07
184	20181211-PMF-JPREN-AS-470__GCMS_EI__3__0217_47	6	4	E10	PI297155	Energy	Full N	5.98283e+07	5.89459e+07	1.45461e+08	2.90501e+08	7.35913e+07	1.70989e+08	3.94868e+08	1.98954e+07	5.53119e+07	1.17607e+07	1.55111e+07	1.85865e+07	8.28058e+07	5.60182e+06	2.41533e+07	4.51734e+07	4.79378e+07	2.7319e+06	9.12953e+07	7.90773e+06	842432	946290	1.83731e+06	3.04133e+06	4.99505e+06	1.93257e+06	7.4791e+07	1.85023e+07	1.28718e+07	2.17314e+06	20525.6	1.02318e+08	329547	439793	23121.5	1.57e+07	7.05122e+07	1.4424e+06	1.46763e+06	1.39343e+07	2.09918e+06	1.6061e+07
225	20181211-PMF-JPREN-AS-470__GCMS_EI__4__0266_04	6	4	E10	PI297155	Energy	Low N	9.27884e+07	6.85302e+07	1.42058e+08	2.89102e+08	1.20523e+08	1.62954e+08	3.59949e+08	2.01708e+07	8.81006e+07	1.45419e+07	1.39706e+07	2.24547e+07	127575789	4.0259e+06	5.77475e+07	6.6215e+07	5.19789e+07	3.35734e+06	9.14827e+07	1.32988e+06	1.80933e+06	1.60776e+06	2.04483e+06	7.8373e+06	4.61755e+06	4.532e+06	1.59179e+08	4.34834e+07	3.05627e+07	4.64142e+06	45065.7	2.12239e+08	788789	713121	34814.3	7.50887e+06	3.37918e+07	1.53014e+06	1.68399e+06	3.43789e+07	3.0128e+06	3.93462e+07
259	20181211-PMF-JPREN-AS-470__GCMS_EI__4__0306_44	1	6	E10	PI297155	Energy	Full N	2.46592e+07	2.80925e+07	6.89249e+07	2.82243e+08	1.11691e+08	1.50495e+08	2.96037e+08	2.36197e+07	7.78292e+07	8.11253e+06	1.04264e+07	2.1073e+07	1.39298e+08	4.2035e+06	1.39572e+08	1.05795e+08	4.93146e+07	3.15768e+06	8.42007e+07	1.95992e+07	4.8693e+06	2.5567e+06	2.09289e+06	1.9863e+07	1.06245e+07	5.88745e+06	1.05341e+08	1.07746e+08	7.54284e+07	8.61313e+06	75619	6.34258e+07	1.06333e+06	235040	46981	1.65695e+07	6.08758e+07	1.0986e+06	878324	4.42814e+07	2.93436e+06	4.93526e+07
300	20181211-PMF-JPREN-AS-470__GCMS_EI__5__0354_14	2	3	E10	PI297155	Energy	Full N	2.46057e+07	6.59836e+07	1.30383e+08	2.93671e+08	1.93771e+08	1.47119e+08	2.55756e+08	2.69364e+07	1.47553e+08	1.18337e+07	1.37388e+07	2.04705e+07	1.59266e+08	6.23236e+06	2.81678e+08	1.00985e+08	4.76975e+07	2.88793e+06	8.25943e+07	2.04393e+08	1.0238e+07	5.51177e+06	1.08488e+06	4.15929e+07	1.09427e+07	7.58337e+06	1.26431e+08	2.34051e+08	1.66075e+08	1.61275e+07	137211	8.09694e+07	1.34988e+06	193103	122525	5.44627e+07	161849728	1.19404e+06	1.34846e+06	5.43986e+07	5.14033e+06	5.63374e+07
325	20181211-PMF-JPREN-AS-470__GCMS_EI__5__0384_44	7	4	E10	PI297155	Energy	Low N	59987271	1.17549e+07	1.05697e+08	2.99031e+08	1.0701e+08	2.08695e+08	2.44084e+08	2.40364e+07	7.75718e+07	8.66931e+06	1.36031e+07	3.87816e+07	9.85416e+07	4.18097e+06	5.73059e+07	5.8301e+07	8.27946e+07	2.57532e+06	9.13783e+07	2.18343e+06	1.74358e+06	2.26606e+06	1.58948e+06	7.93217e+06	5.43428e+06	3.89423e+06	1.29646e+08	4.29584e+07	3.02242e+07	4.36439e+06	99016.5	1.72405e+08	728712	465848	81690.2	1.25693e+07	6.05559e+07	1.70773e+06	1.03554e+06	2.98145e+07	2.83178e+06	3.18187e+07
331	20181211-PMF-JPREN-AS-470__GCMS_EI__5__0391_51	1	6	E10	PI297155	Energy	Low N	5.42944e+07	1.80417e+07	100616063	2.98836e+08	105621014	1.45879e+08	2.86042e+08	1.86089e+07	7.57717e+07	7.39894e+06	1.41464e+07	3.09683e+07	8.66669e+07	2677751	4.99935e+07	5.49384e+07	6.50737e+07	2.35864e+06	9.53379e+07	2.07728e+06	1.46295e+06	2.7379e+06	1.16157e+06	6.99562e+06	6.98915e+06	3.36105e+06	1.12929e+08	3.79524e+07	2.65559e+07	3.8135e+06	65056	154620968	602632	386411	49089.9	1.23436e+07	3.32074e+07	1.15773e+06	943614	2.49157e+07	2.70212e+06	2.67484e+07
363	20181211-PMF-JPREN-AS-470__GCMS_EI__5__0428_88	7	4	E10	PI297155	Energy	Full N	6.60567e+07	3.84048e+07	1.01724e+08	2.88008e+08	3.32756e+07	1.205e+08	3.78891e+08	2.45679e+07	2.24594e+07	1.26594e+07	1.22251e+07	2.85221e+07	3.92231e+07	3.75299e+06	2.42272e+07	8.86198e+07	5.27166e+07	2.93612e+06	8.98695e+07	3.34247e+06	770029	2.12722e+06	1.31081e+06	3.23054e+06	5.25101e+06	1.68467e+06	4.94813e+07	1.81496e+07	1.27352e+07	2.11497e+06	55523	6.88122e+07	295343	467748	41930.4	1.30679e+07	4.22543e+07	1.43582e+06	1.51158e+06	1.26931e+07	923955	1.38224e+07
70	20181211-PMF-JPREN-AS-470__GCMS_EI__2__0083_05	7	15	E11	PI506069	Energy	Low N	3.73221e+07	1.06417e+07	9.0413e+07	2.77164e+08	2.39025e+08	1.94759e+08	2.03552e+08	5.99097e+07	187878741	4.00175e+06	2.11885e+07	1.38565e+07	1.90636e+08	5.20508e+06	6.9781e+07	3.13014e+07	7.22851e+07	3.02009e+06	8.84427e+07	1.28089e+06	2.23474e+06	1.45557e+07	1.26332e+06	9.54637e+06	3.17689e+06	4.33186e+06	1.9595e+08	5.23922e+07	3.71044e+07	5.13232e+06	60483.2	2.48861e+08	707899	324622	52091.6	3.14511e+06	1.39188e+07	1.0934e+06	614772	3.00731e+07	6.4083e+06	5.65195e+07
92	20181211-PMF-JPREN-AS-470__GCMS_EI__2__0109_31	6	19	E11	PI506069	Energy	Full N	3.7996e+07	2.55014e+07	9.54858e+07	2.8771e+08	8.69582e+07	2.09771e+08	4.1095e+08	3.21155e+07	6.10222e+07	4.61849e+06	2.23797e+07	1.86222e+07	7.20009e+07	7.85717e+06	2.63861e+07	2.97386e+07	6.90426e+07	2.77772e+06	9.5994e+07	2.96129e+06	889083	2.8137e+06	1.23792e+06	3.50214e+06	3.48847e+06	1.48541e+06	5.52374e+07	1.99224e+07	1.39991e+07	2.53317e+06	65021.8	8.27983e+07	267341	341485	43830	1.79344e+07	5.17158e+07	1.11069e+06	655894	1.02915e+07	2.14948e+06	1.02306e+07
153	20181211-PMF-JPREN-AS-470__GCMS_EI__3__0181_11	8	19	E11	PI506069	Energy	Low N	31767013	2.35149e+07	1.33694e+08	2.90552e+08	1.41023e+08	1.74025e+08	4.06411e+08	4.45129e+07	1.07449e+08	4.39709e+06	2.35235e+07	2.72514e+07	6.97628e+07	5.24929e+06	6.49073e+07	6.00672e+07	5.22146e+07	2.85613e+06	9.734e+07	2.48904e+06	1.93288e+06	2.46826e+07	2.19779e+06	9.11407e+06	2.65062e+06	2.68375e+06	9.8503e+07	4.8655e+07	3.4257e+07	4.10638e+06	48390.5	1.31263e+08	473676	291318	42492.8	1.30768e+07	3.91803e+07	832097	635316	1.96505e+07	3.85097e+06	2.17422e+07
198	20181211-PMF-JPREN-AS-470__GCMS_EI__3__0233_63	1	21	E11	PI506069	Energy	Low N	9.83629e+06	9.8854e+06	5.26045e+07	2.90942e+08	3.09672e+07	1.18299e+08	2.65342e+08	1.92545e+07	2.36285e+07	2.55501e+06	5.57815e+06	6.79546e+06	4.15836e+07	2.26122e+06	2.68607e+07	8.99917e+07	4.60238e+07	2.95397e+06	9.59042e+07	1.11909e+06	871196	3.16033e+06	1.80427e+06	3.59734e+06	1.32163e+06	1.46154e+06	2.86995e+07	2.00353e+07	1.41936e+07	1.83719e+06	56977.1	5.74323e+07	271052	100873	38996.2	6.79255e+06	1.96136e+07	437712	265219	1.12169e+07	887253	1.23633e+07
246	20181211-PMF-JPREN-AS-470__GCMS_EI__4__0290_28	2	22	E11	PI506069	Energy	Full N	5.66372e+07	7.72987e+07	1.65823e+08	2.92153e+08	1.73359e+08	234535608	2.47894e+08	2.06245e+07	1.29366e+08	1.57085e+07	1.78213e+07	2.64977e+07	1.07314e+08	7.05892e+06	1.12385e+08	8.31167e+07	5.82949e+07	3.38622e+06	9.47896e+07	2.04007e+07	3.38707e+06	759024	1.1871e+07	1.5699e+07	4.56931e+06	4.31964e+06	1.36772e+08	8.41239e+07	5.98971e+07	6.63977e+06	86203.7	184048015	756299	475164	70592.8	2.12361e+07	6.49103e+07	1.43099e+06	1.76948e+06	3.13889e+07	4.38187e+06	3.52195e+07
255	20181211-PMF-JPREN-AS-470__GCMS_EI__4__0301_39	8	19	E11	PI506069	Energy	Full N	5.6217e+07	2.7259e+07	1.12515e+08	2.90028e+08	1.02795e+08	2.14018e+08	4.19485e+08	2.96326e+07	7.22355e+07	6.28897e+06	1.59638e+07	1.45989e+07	5.48953e+07	7.67143e+06	9.68544e+07	1.01178e+08	5.20473e+07	3.10038e+06	8.52777e+07	1.70264e+07	2.97851e+06	6.05024e+06	1.15119e+06	1.30708e+07	2.46142e+06	2.53723e+06	4.4538e+07	7.31711e+07	5.09189e+07	5.25363e+06	66471	9.01138e+07	385567	471996	41246.2	2.5015e+07	7.2053e+07	1.16099e+06	704425	1.73963e+07	2.63015e+06	1.92417e+07
265	20181211-PMF-JPREN-AS-470__GCMS_EI__4__0313_51	1	21	E11	PI506069	Energy	Full N	5.4771e+07	7.18997e+07	1.51713e+08	298144965	1.17939e+08	1.35169e+08	3.61024e+08	2.91207e+07	8.69084e+07	8.44582e+06	1.60683e+07	1.34365e+07	6.32794e+07	5.48136e+06	1.24055e+08	9.33583e+07	4.80819e+07	2.90536e+06	9.48048e+07	1.41754e+07	4.30769e+06	7.93536e+06	2.46892e+06	1.72568e+07	5.49779e+06	2.69686e+06	4.8204e+07	9.46075e+07	6.69299e+07	7.47831e+06	81525.4	9.65237e+07	455166	423619	60309.2	1.75501e+07	5.09794e+07	1.19407e+06	998773	1.95912e+07	3.1982e+06	2.11512e+07
318	20181211-PMF-JPREN-AS-470__GCMS_EI__5__0375_35	6	19	E11	PI506069	Energy	Low N	3.5013e+07	8.18051e+06	7.74101e+07	292345103	1.72899e+08	1.87496e+08	3.49312e+08	3.71481e+07	126220734	3.29529e+06	1.56796e+07	1.01603e+07	171343271	4.73054e+06	1.96536e+08	9.98896e+07	8.5372e+07	2.89801e+06	9.33215e+07	1.33492e+06	5.67717e+06	2.62946e+06	744026	2.90972e+07	2.78142e+06	7.36909e+06	2.09898e+08	1.59808e+08	1.14481e+08	8.62646e+06	132527	2.60601e+08	1.43663e+06	265158	86405.6	267527	2.42979e+07	1.12199e+06	480397	5.66167e+07	4.44415e+06	5.90147e+07
330	20181211-PMF-JPREN-AS-470__GCMS_EI__5__0389_49	7	15	E11	PI506069	Energy	Full N	5.09758e+07	2.82601e+07	3.15275e+07	2.98667e+08	9.2415e+07	1.34676e+08	2.50392e+08	3.96974e+07	6.65286e+07	1.04365e+07	1.6701e+07	2.28757e+07	7.63939e+07	5.00598e+06	4.62435e+07	6.06241e+07	6.1887e+07	2.97492e+06	9.65454e+07	2.4466e+07	1.4065e+06	9.66481e+06	727371	6.37511e+06	6.486e+06	3.15675e+06	1.01114e+08	3.48152e+07	2.45354e+07	2.98108e+06	91501.7	1.38272e+08	560601	372900	72905.8	2.26013e+07	7.56687e+07	1.00438e+06	1.22981e+06	2.24486e+07	2.494e+06	2.40185e+07
343	20181211-PMF-JPREN-AS-470__GCMS_EI__5__0405_65	2	22	E11	PI506069	Energy	Low N	8.56648e+07	7.83527e+07	1.71809e+08	2.98192e+08	3.5603e+08	2.2389e+08	2.05918e+08	1.51057e+07	4.22387e+08	1.75111e+07	2.91003e+07	3.8705e+07	5.33651e+08	4.69649e+06	7.50315e+07	1.21171e+07	5.52563e+07	3.32581e+06	9.72651e+07	3.98437e+06	2.95394e+06	3.43535e+06	2.24105e+06	1.02728e+07	7.24753e+06	1.69286e+07	5.53115e+08	5.52519e+07	3.88893e+07	1.67692e+07	66246.5	5.13831e+08	1.98088e+06	583245	42460.7	1.26286e+07	2.87667e+07	1.2138e+06	2.78898e+06	7.11592e+07	1.32688e+07	1.60182e+08
2	20181211-PMF-JPREN-AS-470__GCMS_EI__1__0003_03	1	23	E13	PI297130	Energy	Full N	107412022	183229914	198663918	3.07074e+08	1.33945e+08	1.93783e+08	3.95298e+08	1.68812e+07	9.67412e+07	2.07393e+07	2.02675e+07	9.87696e+06	1.48224e+08	9.25808e+06	2.50657e+08	1.95077e+08	5.39596e+07	3.98852e+06	8.80452e+07	6.1995e+06	7.7149e+06	941536	2.81414e+07	3.78376e+07	1.79077e+07	6.51345e+06	1.18417e+08	2.15935e+08	1.52941e+08	1.24513e+07	34375.6	5.68755e+07	1.19066e+06	812089	33829.6	1.63548e+07	4.98333e+07	2.14251e+06	2.3598e+06	4.75271e+07	3.67141e+06	5.22209e+07
45	20181211-PMF-JPREN-AS-470__GCMS_EI__1__0053_53	7	12	E13	PI297130	Energy	Full N	7.15355e+07	6.29223e+07	1.37127e+08	2.90747e+08	118674105	2.16041e+08	3.18083e+08	1.41871e+07	9.12612e+07	1.36299e+07	1.94063e+07	2.02828e+07	1.01262e+08	6.11396e+06	3.49537e+07	4.77867e+07	6.58414e+07	3.33307e+06	8.33696e+07	2.15442e+06	1.09018e+06	596799	1.49089e+07	4.58844e+06	7.77183e+06	2.22853e+06	9.46666e+07	2.55957e+07	1.82426e+07	3.34407e+06	5144.98	1.2876e+08	425175	576865	21243.3	7.18231e+06	3.23713e+07	1.3192e+06	1.78853e+06	1.63003e+07	3.16311e+06	1.90593e+07
76	20181211-PMF-JPREN-AS-470__GCMS_EI__2__0090_12	2	21	E13	PI297130	Energy	Full N	5.68156e+07	7.47239e+07	1.37901e+08	2.96768e+08	1.24337e+08	1.86984e+08	205601471	1.88421e+07	8.67982e+07	1.34167e+07	2.13654e+07	3.00142e+07	1.18497e+08	1.01338e+07	2.53707e+07	2.03981e+07	5.44604e+07	3.54164e+06	1.01431e+08	2.30443e+07	923242	2.08056e+06	1.55934e+07	3.41234e+06	1.11958e+07	2.28477e+06	9.84926e+07	1.8713e+07	1.36099e+07	3.22332e+06	89111	1.38396e+08	394120	577073	71684.2	1.96465e+07	6.43754e+07	1.37415e+06	1.63597e+06	1.58987e+07	3.13519e+06	2.69061e+07
109	20181211-PMF-JPREN-AS-470__GCMS_EI__2__0129_51	1	23	E13	PI297130	Energy	Low N	6.91383e+07	8.40301e+07	1.73737e+08	2.81654e+08	3.10732e+08	1.71006e+08	3.54681e+08	1.59253e+07	3.4014e+08	1.2092e+07	7.24462e+07	7.32157e+06	4.63575e+08	5.493e+06	4.33771e+07	9.08484e+06	5.29652e+07	3.05115e+06	8.87869e+07	2.02395e+06	1.70694e+06	519245	1.55763e+07	5.46437e+06	1.00298e+07	1.19096e+07	4.2453e+08	3.22137e+07	2.21685e+07	1.19079e+07	60540.2	408894645	1.22639e+06	467662	55038.7	1.61911e+07	2.70703e+07	1.22965e+06	2.01224e+06	4.78783e+07	1.17641e+07	1.05223e+08
142	20181211-PMF-JPREN-AS-470__GCMS_EI__2__0167_89	8	23	E13	PI297130	Energy	Full N	3.48701e+07	1.99822e+08	2.93834e+08	2.78533e+08	3.001e+08	2.65724e+08	3.64158e+08	2.25311e+07	3.34742e+08	1.29575e+07	3.86983e+07	1.28667e+07	3.32719e+08	9.51259e+06	1.3112e+08	3.03646e+07	7.98379e+07	3.25106e+06	9.5496e+07	6.57211e+06	4.34106e+06	1.35542e+06	1.00861e+07	1.85306e+07	1.08306e+07	6.50057e+06	3.18902e+08	1.04787e+08	7.38166e+07	1.1905e+07	34968.3	3.66425e+08	1.1429e+06	350089	85046.4	1.89913e+07	6.8084e+07	1.1133e+06	1.84356e+06	4.60426e+07	1.09807e+07	8.84143e+07
230	20181211-PMF-JPREN-AS-470__GCMS_EI__4__0272_10	6	21	E13	PI297130	Energy	Low N	8.28075e+07	4.58836e+07	9.8333e+07	2.99804e+08	2.55543e+07	1.31077e+08	2.96366e+08	1.52274e+07	1.77724e+07	1.00551e+07	5.96743e+06	1.02539e+07	5.09717e+07	3.89278e+06	5.24864e+07	1.59487e+08	5.17181e+07	2.82367e+06	9.52537e+07	624802	1.60133e+06	446167	1.67896e+07	7.38455e+06	1.5299e+06	2.21227e+06	3.6051e+07	4.02818e+07	2.82011e+07	3.33263e+06	50207.2	4.42247e+07	388725	577755	33200.1	2.25677e+06	1.12245e+07	1.38475e+06	1.05005e+06	1.67017e+07	682690	1.82098e+07
237	20181211-PMF-JPREN-AS-470__GCMS_EI__4__0280_18	2	21	E13	PI297130	Energy	Low N	7.11529e+07	7.18989e+07	1.40947e+08	2.92804e+08	1.03006e+08	1.38507e+08	1.70025e+08	1.46742e+07	7.2816e+07	1.29951e+07	1.40851e+07	1.52716e+07	1.00549e+08	4.43866e+06	8.51456e+07	8.48485e+07	5.42149e+07	2.89622e+06	9.80393e+07	843833	2.56706e+06	1.23195e+06	9.39327e+06	1.17606e+07	3.79003e+06	4.30942e+06	1.2694e+08	6.24472e+07	4.44284e+07	5.94406e+06	73835.4	1.66562e+08	679095	504896	61686.9	4.32962e+06	1.81859e+07	1.55051e+06	1.42447e+06	3.14917e+07	2.61957e+06	3.47274e+07
305	20181211-PMF-JPREN-AS-470__GCMS_EI__5__0360_20	8	23	E13	PI297130	Energy	Low N	8.08789e+07	6.79857e+07	1.13932e+08	2.86123e+08	4.98495e+07	106644083	3.63708e+08	1.1972e+07	3.24311e+07	1.23539e+07	8.4735e+06	8.37198e+06	9.58829e+07	2.67392e+06	1.12385e+08	1.55045e+08	6.56709e+07	3.35083e+06	8.70759e+07	805494	2.77648e+06	2.75537e+06	2.30683e+07	1.58682e+07	5.11575e+06	4.16028e+06	7.11573e+07	8.55947e+07	6.17674e+07	5.14014e+06	62884.2	8.16759e+07	726954	614947	44028.7	263930	9.45523e+06	1.48828e+06	1.37752e+06	3.20629e+07	1.28713e+06	3.30097e+07
352	20181211-PMF-JPREN-AS-470__GCMS_EI__5__0415_75	7	12	E13	PI297130	Energy	Low N	8.81856e+07	4.81982e+07	8.7149e+07	2.82272e+08	2.7192e+07	1.18645e+08	1.90047e+08	1.60956e+07	1.80498e+07	1.58189e+07	7.73334e+06	2.29534e+07	2.80155e+07	3.17439e+06	2.14715e+07	9.85974e+07	5.00338e+07	2.66899e+06	9.91783e+07	2.82386e+06	630341	196272	7.65499e+06	2.75965e+06	2.60774e+06	1.23696e+06	3.64301e+07	1.59608e+07	1.1113e+07	1.91044e+06	118021	5.06099e+07	200904	598997	70594.4	7.47433e+06	1.90574e+07	1.33475e+06	1.72896e+06	8.64644e+06	721098	9.68253e+06
361	20181211-PMF-JPREN-AS-470__GCMS_EI__5__0426_86	6	21	E13	PI297130	Energy	Full N	6.32886e+07	1.07338e+08	1.97409e+08	2.89166e+08	1.62678e+08	1.97176e+08	3.77947e+08	1.59747e+07	1.16494e+08	1.40978e+07	1.30704e+07	2.51745e+07	1.39386e+08	6.37822e+06	6.29709e+07	5.01732e+07	5.16322e+07	3.13912e+06	9.24004e+07	7.14287e+06	2.10697e+06	259011	1.94137e+07	8.6625e+06	5.69405e+06	3.57066e+06	133428649	4.77473e+07	3.35509e+07	4.85535e+06	39042.3	1.83195e+08	649534	502651	41687.3	1.94466e+07	5.4538e+07	1.18311e+06	1.91495e+06	2.53327e+07	4.41421e+06	3.01808e+07
73	20181211-PMF-JPREN-AS-470__GCMS_EI__2__0087_09	1	11	E15	PI152730	Energy	Full N	7.56939e+07	5.03242e+07	1.48033e+08	2.93807e+08	2.2374e+08	1.84086e+08	3.74764e+08	2.58808e+07	1.73234e+08	1.16698e+07	1.9258e+07	2.11156e+07	2.26142e+08	5.78175e+06	4.40764e+07	1.62611e+07	5.08188e+07	3.04327e+06	9.92667e+07	4.42204e+06	1.35134e+06	6.17219e+06	8.90706e+06	5.48413e+06	2.69595e+07	4.7726e+06	1.86935e+08	3.18269e+07	2.24433e+07	4.97893e+06	62153.3	2.44892e+08	628799	489955	44533.9	1.26095e+07	3.64356e+07	1.19096e+06	1.55735e+06	2.57288e+07	6.07925e+06	4.80845e+07
95	20181211-PMF-JPREN-AS-470__GCMS_EI__2__0112_34	7	17	E15	PI152730	Energy	Full N	1.03197e+08	1.53474e+07	1.10468e+08	2.87022e+08	3.48356e+07	1.86773e+08	2.70232e+08	2.88889e+07	2.40756e+07	1.28296e+07	1.50054e+07	3.04849e+07	5.71159e+07	4.51189e+06	1.47985e+07	3.49414e+07	7.19239e+07	2.71962e+06	9.49125e+07	3.30698e+06	506832	6.62389e+06	7.74065e+06	1.85053e+06	9.46974e+06	1.72656e+06	5.95258e+07	1.03875e+07	7.35194e+06	2.28935e+06	10386.6	8.68186e+07	308444	894020	18370.2	1.03948e+07	3.94276e+07	1.76194e+06	1.54897e+06	1.27647e+07	917968	1.16199e+07
100	20181211-PMF-JPREN-AS-470__GCMS_EI__2__0118_40	2	10	E15	PI152730	Energy	Low N	2.583e+07	1.61936e+06	5.76931e+07	2.87087e+08	4.90796e+07	2.31401e+08	3.15514e+08	1.98784e+07	3.45631e+07	2.22048e+06	1.21931e+07	8.03277e+06	4.89699e+07	2.09702e+06	2.25039e+07	3.90758e+07	5.40002e+07	2.81191e+06	8.56348e+07	1.10089e+06	751895	7.09969e+06	1.98108e+06	2.93282e+06	4.65827e+06	1.70828e+06	5.01205e+07	1.63739e+07	1.15594e+07	2.27241e+06	6401.96	7.31942e+07	265759	247704	7183.93	7.62573e+06	8.41931e+07	695367	268840	1.13479e+07	1.25784e+06	1.09105e+07
113	20181211-PMF-JPREN-AS-470__GCMS_EI__2__0133_55	6	9	E15	PI152730	Energy	Full N	4.45597e+07	6.68018e+07	273809465	2.91395e+08	3.17889e+08	2.44413e+08	3.95771e+08	2.91637e+07	3.88666e+08	9.98986e+06	4.23681e+07	1.14252e+07	4.64607e+08	6.72527e+06	115975432	1.3089e+07	7.21854e+07	3.01316e+06	9.06454e+07	3.73894e+06	3.97184e+06	2.76822e+06	3.69833e+06	1.63406e+07	9.26677e+06	1.29738e+07	4.44532e+08	9.21668e+07	6.56172e+07	1.25443e+07	48803.5	4.29233e+08	1.68256e+06	294563	70382	1.4051e+07	4.23195e+07	802934	1991444	6.3081e+07	1.22442e+07	1.1781e+08
171	20181211-PMF-JPREN-AS-470__GCMS_EI__3__0202_32	8	16	E15	PI152730	Energy	Full N	6.98598e+07	4.25007e+07	1.83865e+08	2.96118e+08	1.92252e+08	1.7966e+08	4.2756e+08	1.42546e+07	1.52822e+08	1.00949e+07	1.89855e+07	1.09925e+07	1.22685e+08	5.32026e+06	6.04769e+07	3.53389e+07	48031862	3.16329e+06	8.96472e+07	3.79615e+06	1.57567e+06	2.10813e+06	7.20498e+06	6.94797e+06	5.13457e+06	2.52246e+06	1.14288e+08	4.6902e+07	3.28833e+07	4.01102e+06	39497.3	1.53271e+08	433314	570723	41445.3	1.26614e+07	3.88444e+07	1.09796e+06	1.3645e+06	1.82512e+07	5.40013e+06	3.54732e+07
192	20181211-PMF-JPREN-AS-470__GCMS_EI__3__0226_56	7	17	E15	PI152730	Energy	Low N	8.56532e+07	1.07128e+07	5.82039e+07	2.92298e+08	2.44065e+07	1.67136e+08	1.70531e+08	4.80391e+07	1.82743e+07	1.23658e+07	6.28855e+06	3.83161e+07	3.42006e+07	3.14332e+06	1.16975e+07	5.71381e+07	4.99658e+07	2.83174e+06	9.11539e+07	1.32797e+06	402224	5.59716e+06	7.58168e+06	1.4622e+06	6.45223e+06	1.24137e+06	4.17879e+07	8.67407e+06	6.04576e+06	1.37869e+06	51589.7	5.78152e+07	224594	642409	50337.5	6.32509e+06	2.69973e+07	1.24172e+06	1.51139e+06	8.91619e+06	685432	1.01036e+07
267	20181211-PMF-JPREN-AS-470__GCMS_EI__4__0315_53	8	16	E15	PI152730	Energy	Low N	9.90027e+07	1.48539e+07	1.51475e+08	2.92921e+08	1.80483e+07	1.55238e+08	4.04742e+08	1.64782e+07	1.24265e+07	9.56562e+06	8.58839e+06	7.32399e+06	4.27257e+07	4.3753e+06	6.71332e+07	2.2619e+08	5.10156e+07	2.8557e+06	8.98197e+07	839541	2.04167e+06	2.66803e+06	8.84453e+06	9.43501e+06	2.6586e+06	1.77755e+06	3.01548e+07	5.02363e+07	3.60302e+07	4.36402e+06	32238.1	3.5759e+07	295478	693516	25466.9	268779	1.56118e+07	1.5196e+06	1.03163e+06	1.3348e+07	505166	1.44638e+07
268	20181211-PMF-JPREN-AS-470__GCMS_EI__4__0316_54	1	11	E15	PI152730	Energy	Low N	36973830	2.62808e+07	1.51171e+08	2.89107e+08	9.26219e+07	1.69198e+08	266946963	1.48305e+07	6.69948e+07	4.75981e+06	6.72486e+06	8.01646e+06	6.94012e+07	4.29412e+06	1.11282e+08	9.28562e+07	5.81559e+07	3.23627e+06	1.01134e+08	1.10906e+06	3.78921e+06	2.48816e+06	5.76616e+06	1.56432e+07	1.59484e+06	2.93318e+06	5.3073e+07	8.56729e+07	59346211	7.4461e+06	91215.1	1.01885e+08	509968	268927	84742.6	2.58673e+06	1.34814e+07	820519	521085	2.20095e+07	2.51773e+06	2.43026e+07
367	20181211-PMF-JPREN-AS-470__GCMS_EI__5__0432_92	6	9	E15	PI152730	Energy	Low N	1.23501e+08	1.88976e+07	2.33826e+08	2.95194e+08	2.58336e+08	1.83791e+08	3.45523e+08	1.82918e+07	2.14887e+08	9.19185e+06	1.62118e+07	7.64793e+06	2.58776e+08	5.64077e+06	9.1878e+07	3.80268e+07	5.1351e+07	3.16726e+06	9.47433e+07	1.69042e+06	3.26445e+06	2.20428e+06	6.16635e+06	1.32543e+07	4.55934e+06	5.83142e+06	2.46498e+08	7.12935e+07	5.07109e+07	8.62644e+06	49090.7	3.01621e+08	1.11828e+06	843955	69072.4	3.08429e+06	9.08412e+06	1.3974e+06	1.21121e+06	4.35546e+07	8.24014e+06	8.11752e+07
42	20181211-PMF-JPREN-AS-470__GCMS_EI__1__0049_49	6	23	E18	PI510757	Energy	Full N	5.48746e+07	8.49085e+07	118802781	2.91292e+08	6.03902e+07	1.49164e+08	4.03006e+08	2.74279e+07	4.55907e+07	1.44861e+07	4.21651e+07	7.16312e+06	8.94854e+07	8.64241e+06	3.36393e+07	6.54355e+07	6.40985e+07	2.96871e+06	8.93669e+07	4.56062e+06	915694	1.96672e+06	5.04834e+06	3.83943e+06	2.52985e+07	3.30608e+06	1.19276e+08	2.40819e+07	1.71887e+07	2.23558e+06	4171.96	1.62694e+08	643080	454991	14519.9	2.33191e+07	7.31991e+07	1.48487e+06	1.74663e+06	2.47882e+07	1.75393e+06	2.76941e+07
78	20181211-PMF-JPREN-AS-470__GCMS_EI__2__0092_14	2	15	E18	PI510757	Energy	Low N	3.74778e+07	4.96982e+06	7.93646e+07	311373810	7.6258e+07	1.49962e+08	2.43966e+08	3.96684e+07	5.16121e+07	4.70637e+06	2.89753e+07	2.01028e+07	1.49941e+08	4.35681e+06	2.14202e+07	3.00358e+07	5.99459e+07	2.97942e+06	1.01404e+08	748056	755518	1.83478e+07	4.61907e+06	2.84696e+06	3.16554e+07	2.96262e+06	114452291	1.50838e+07	1.09159e+07	3.09605e+06	95851.5	1.68526e+08	537190	348363	72433.8	7.40445e+06	1.1727e+07	810164	651527	2.18892e+07	1.99023e+06	2.08926e+07
185	20181211-PMF-JPREN-AS-470__GCMS_EI__3__0218_48	7	13	E18	PI510757	Energy	Low N	49873737	2.9451e+07	9.69718e+07	2.89032e+08	3.47184e+07	1.25121e+08	2.75594e+08	2.66074e+07	2.63756e+07	1.00363e+07	1.37078e+07	1.37487e+07	3.9159e+07	4.6739e+06	2.05262e+07	6.85534e+07	6.40404e+07	2.87453e+06	9.45811e+07	8.7304e+06	692415	8.77823e+06	3.0541e+06	2.61674e+06	4.70822e+06	1.50387e+06	4.99956e+07	1.55022e+07	1.07798e+07	1.82233e+06	36964.1	6.73226e+07	252736	448605	31747.7	1.79798e+07	5.09324e+07	901247	1.23827e+06	1.10795e+07	995820	1.22482e+07
187	20181211-PMF-JPREN-AS-470__GCMS_EI__3__0221_51	1	24	E18	PI510757	Energy	Low N	2.16319e+07	9.89288e+07	2.01936e+08	2.88134e+08	2.19799e+08	1.55244e+08	3.38583e+08	2.20547e+07	174504609	7.76118e+06	2.13046e+07	9.62898e+06	2.12056e+08	3.56471e+06	6.81528e+07	3.11728e+07	6.48611e+07	2.69036e+06	8.66469e+07	5.43839e+06	2.41029e+06	6.10554e+06	2.97687e+06	9.02445e+06	1.23998e+07	4.17981e+06	1.88205e+08	5.2731e+07	3.68735e+07	5.8709e+06	39573.1	2.4366e+08	736197	194049	63482.2	2.31033e+07	6.57408e+07	805197	993961	3.14368e+07	5.92169e+06	3.82786e+07
200	20181211-PMF-JPREN-AS-470__GCMS_EI__3__0236_66	2	15	E18	PI510757	Energy	Full N	1.936e+07	5.48515e+07	1.49615e+08	2.92106e+08	1.59743e+08	2.31402e+08	3.66497e+08	2.96113e+07	121490148	8.2389e+06	4.21578e+07	2.25989e+07	1.74919e+08	5.69424e+06	3.85275e+07	2.80326e+07	4.92898e+07	3.26102e+06	9.30898e+07	4.00766e+07	1.32208e+06	2.57867e+07	6.0015e+06	4.91474e+06	2.001e+07	3.98928e+06	1.70015e+08	2.87798e+07	2.0039e+07	3.82367e+06	39734	224419344	670002	195222	37742.8	3.91198e+07	6.99373e+07	921540	1.07108e+06	2.64954e+07	4.44854e+06	3.65826e+07
261	20181211-PMF-JPREN-AS-470__GCMS_EI__4__0308_46	8	8	E18	PI510757	Energy	Low N	4.48987e+07	1.28087e+08	1.84954e+08	2.9005e+08	2.6627e+07	1.38884e+08	4.21885e+08	3.4319e+07	1.7425e+07	1.12583e+07	2.3371e+07	4.57526e+06	7.59574e+07	3.84088e+06	8.22393e+07	2.16104e+08	6.15967e+07	3.4406e+06	8.90772e+07	927495	2.63834e+06	3.73355e+06	6.2515e+06	1.1004e+07	9.35453e+06	3.1585e+06	5.58782e+07	6.27362e+07	4.34991e+07	5.06136e+06	37155.5	6.45027e+07	547468	328089	38841.8	170283	2.35657e+07	1.21607e+06	1.25861e+06	2.40274e+07	769629	2.63948e+07
271	20181211-PMF-JPREN-AS-470__GCMS_EI__4__0320_58	8	8	E18	PI510757	Energy	Full N	2.41389e+07	3.312e+07	6.77671e+07	275194523	5.02307e+06	1.15126e+08	4.2594e+08	2.08824e+07	3.05341e+06	7.44705e+06	1.75233e+07	3.61342e+06	2.13122e+07	3.87879e+06	1.91749e+07	2.53458e+08	5.7279e+07	2.89966e+06	8.83838e+07	1.98261e+06	593437	1.72549e+07	5.90298e+06	2.44017e+06	4.76916e+06	986762	1.64375e+07	1.44364e+07	9.93634e+06	1.20844e+06	21034.9	2.08336e+07	160886	218453	20508.4	1.21549e+07	3.62774e+07	1.00017e+06	821394	6.97621e+06	190586	7.67783e+06
291	20181211-PMF-JPREN-AS-470__GCMS_EI__5__0344_04	1	24	E18	PI510757	Energy	Full N	2.32023e+07	2.27107e+08	2.64205e+08	3.00568e+08	2.05946e+08	1.30353e+08	340534383	2.0494e+07	1.57496e+08	2.18462e+07	33222171	2.56803e+06	1.76083e+08	6.36089e+06	1.55148e+08	8.02818e+07	5.67113e+07	3.08828e+06	8.83198e+07	3.58635e+07	4.68803e+06	3.19038e+06	1.82623e+06	2.14883e+07	2.16112e+07	7.44037e+06	2.61114e+08	1.2132e+08	8.66702e+07	7.18598e+06	52147.8	3.3684e+08	1.4521e+06	199107	53614.2	36447715	9.82867e+07	2.04772e+06	2.35493e+06	5.56399e+07	5.81675e+06	6.11473e+07
299	20181211-PMF-JPREN-AS-470__GCMS_EI__5__0353_13	7	13	E18	PI510757	Energy	Full N	3.62198e+07	3.7095e+07	1.14424e+08	2.92643e+08	1.21734e+07	1.45632e+08	3.26501e+08	3.37809e+07	7.5221e+06	1.21907e+07	1.06369e+07	1.19171e+07	3.27425e+07	4.9131e+06	2.40689e+07	124698427	5.15797e+07	3.28797e+06	8.81024e+07	8.12029e+07	622420	3.55317e+06	2.01724e+06	3.04254e+06	3.91917e+06	1.57194e+06	2.55336e+07	1.77529e+07	1.21455e+07	1.35705e+06	54273.4	3.19276e+07	247903	348727	49513.2	3.42677e+07	6.17451e+07	924119	1.31012e+06	1.131e+07	281196	1.15247e+07
323	20181211-PMF-JPREN-AS-470__GCMS_EI__5__0381_41	6	23	E18	PI510757	Energy	Low N	2.3336e+07	1.91774e+08	2.5514e+08	2.92241e+08	3.03072e+08	142687692	4.30738e+08	2.03883e+07	3.00303e+08	8.46239e+06	4.77987e+07	4.9983e+06	3.85602e+08	5.15366e+06	1.07707e+08	2.19181e+07	9.21019e+07	3.20436e+06	8.98126e+07	2.37208e+06	3.30139e+06	2.34626e+06	3.49597e+06	1.49145e+07	1.09705e+07	8.87885e+06	3.76225e+08	8.24233e+07	5.81027e+07	9.27873e+06	49582.6	4.23802e+08	1.58711e+06	211818	70924.3	3.99641e+06	2.60243e+07	1.0024e+06	1.09635e+06	6.00364e+07	1.06627e+07	1.16325e+08
11	20181211-PMF-JPREN-AS-470__GCMS_EI__1__0013_13	6	24	E4	PI329632	Energy	Full N	4.89849e+07	2.25526e+08	2.17224e+08	2.8836e+08	1.61018e+08	1.94031e+08	4.14655e+08	1.76962e+07	1.21549e+08	1.97876e+07	5.77339e+07	5.38114e+06	1.50976e+08	1.0357e+07	7.31553e+07	6.60724e+07	5.5228e+07	2.74745e+06	8.21229e+07	3.58335e+07	2.32088e+06	3.04331e+06	1.04222e+07	9.70633e+06	3.90056e+07	5.46678e+06	2.03027e+08	5.48343e+07	3.87425e+07	5.00986e+06	6433.07	2.61321e+08	993383	364170	22653.6	2.24436e+07	9.77312e+07	1.08621e+06	2.44007e+06	4.03192e+07	4.44407e+06	4.62019e+07
22	20181211-PMF-JPREN-AS-470__GCMS_EI__1__0026_26	7	14	E4	PI329632	Energy	Low N	2.27724e+07	4.36412e+06	3.40825e+07	2.35037e+08	1.78694e+06	1.40007e+08	1.65407e+08	4.5849e+07	940344	5.60926e+06	8.44844e+06	4.47861e+06	9.88596e+06	1.65328e+06	9.78735e+06	3.59706e+08	6.48307e+07	2.33353e+06	9.40586e+07	733606	242574	2.86616e+06	3.85165e+06	1.17321e+06	3.58801e+06	456023	8.12652e+06	7.01522e+06	4.78279e+06	643787	11597.2	1.04517e+07	91139.8	206651	9899.84	1.65565e+06	2.41611e+07	884248	595545	3.06969e+06	50968.5	3.44908e+06
40	20181211-PMF-JPREN-AS-470__GCMS_EI__1__0047_47	7	14	E4	PI329632	Energy	Full N	5.19906e+07	3.03501e+07	7.39991e+07	2.82121e+08	3.70652e+06	1.91644e+08	194806676	3.56697e+07	2.23052e+06	1.41555e+07	9.60925e+06	7.52544e+06	1.92828e+07	2.50617e+06	9.62405e+06	2.13157e+08	5.61411e+07	2.78427e+06	8.50639e+07	772582	273348	1.13447e+07	4.2771e+06	1.14164e+06	4.14875e+06	784650	1.45728e+07	6.99043e+06	4.57084e+06	892504	5869.23	1.8948e+07	148917	396958	8150.37	1.26018e+06	1.13309e+07	1.19378e+06	1.65669e+06	5.61658e+06	107316	6.34528e+06
67	20181211-PMF-JPREN-AS-470__GCMS_EI__2__0080_02	8	20	E4	PI329632	Energy	Full N	4.47515e+07	1.92149e+08	2.41684e+08	2.8412e+08	1.0707e+08	2.21869e+08	4.2293e+08	2.71805e+07	7.96838e+07	1.92982e+07	4.1584e+07	1.51142e+07	1.16156e+08	6.58942e+06	3.00724e+07	4.02149e+07	4.89453e+07	2.98702e+06	9.01903e+07	2.1572e+07	915712	2.34659e+06	1.01392e+07	3.46919e+06	1.06845e+07	2.855e+06	1.18433e+08	2.19581e+07	1.51476e+07	2.73579e+06	57869	1.57874e+08	467778	403186	54615	4.0824e+07	1.29864e+08	1.51611e+06	2.47354e+06	1.90026e+07	2.92837e+06	2.34364e+07
80	20181211-PMF-JPREN-AS-470__GCMS_EI__2__0095_17	8	20	E4	PI329632	Energy	Low N	5.69887e+07	6.34427e+07	1.33296e+08	293005729	8.20764e+07	1.9331e+08	3.82751e+08	1.71453e+07	5.64194e+07	9.61863e+06	2.29789e+07	1.4511e+07	8.72842e+07	4.12143e+06	2.41752e+07	3.79813e+07	4.90416e+07	2.7725e+06	9.8029e+07	863983	857864	3.67757e+06	1.00179e+07	3.15679e+06	5.7237e+06	1.79721e+06	6.91227e+07	1.79103e+07	1.28028e+07	2.62976e+06	69924.7	1.04749e+08	326211	407869	47443.9	4.27011e+06	1.40577e+07	1.00491e+06	1.28287e+06	1.31792e+07	2.05478e+06	1.19208e+07
231	20181211-PMF-JPREN-AS-470__GCMS_EI__4__0273_11	6	24	E4	PI329632	Energy	Low N	7.26751e+07	273177488	3.62375e+08	2.94389e+08	3.55075e+08	2.50821e+08	4.41291e+08	2.64836e+07	3.63865e+08	2.28384e+07	7.0705e+07	6.18949e+06	3.94407e+08	9.04987e+06	1.06756e+08	3.38106e+07	6.96617e+07	3.25807e+06	8.88133e+07	4.28284e+06	3.37751e+06	942014	3.41435e+06	1.43852e+07	1.21214e+07	1.2321e+07	3.8815e+08	8.00169e+07	5.72643e+07	1.19104e+07	39858	4.56475e+08	1.62065e+06	585956	75352.9	2.97096e+07	6.76307e+07	1.6485e+06	3.14172e+06	5.6279e+07	1.22122e+07	1.20986e+08
257	20181211-PMF-JPREN-AS-470__GCMS_EI__4__0303_41	2	16	E4	PI329632	Energy	Low N	1.88626e+07	1.92264e+07	6.35597e+07	2.83116e+08	1.256e+07	1.63951e+08	1.6742e+08	2.22806e+07	8.28041e+06	6.11292e+06	5.40844e+06	3.16653e+06	3.80048e+07	1.58855e+06	8.21295e+07	3.17018e+08	5.25943e+07	2.96857e+06	9.03732e+07	684760	2.21317e+06	8.37859e+06	2.89135e+06	1.08844e+07	1.34287e+06	1.64909e+06	2.83205e+07	6.0782e+07	4.28726e+07	4.1151e+06	35368.3	3.4908e+07	270867	157847	18079.3	1.4963e+06	7.74752e+06	797282	614943	1.22958e+07	342812	1.36492e+07
280	20181211-PMF-JPREN-AS-470__GCMS_EI__4__0330_68	1	12	E4	PI329632	Energy	Full N	3.41208e+07	9.37211e+07	8.20658e+07	2.88169e+08	154477196	1.83521e+08	2.88189e+08	1.61076e+07	1.13158e+08	1.14472e+07	9.87539e+06	1.14396e+07	1.92088e+08	3.40423e+06	1.68468e+08	4.10233e+08	6.85683e+07	3.26221e+06	8.80227e+07	1.80241e+06	5.68784e+06	4.72481e+06	1.31571e+07	2.41105e+07	4.93446e+06	7.99797e+06	147183603	1.31264e+08	9.4648e+07	9.90467e+06	88235.3	2.8966e+08	1.5506e+06	281865	61908	2.4199e+06	2.60762e+07	1.01699e+06	1.35271e+06	6.09108e+07	4.10148e+06	6.76771e+07
324	20181211-PMF-JPREN-AS-470__GCMS_EI__5__0382_42	2	16	E4	PI329632	Energy	Full N	4.55034e+07	6.99704e+07	1.93491e+08	2.96483e+08	155455247	1.85844e+08	1.80124e+08	2.52347e+07	1.1298e+08	9.69362e+06	1.9453e+07	1.24682e+07	1.37095e+08	5.56765e+06	1.35277e+08	7.36519e+07	8.70053e+07	2.99914e+06	8.98423e+07	1.68757e+06	4.27764e+06	815857	2.25609e+07	1.92375e+07	8.64547e+06	5.75307e+06	1.74037e+08	1.04484e+08	7.43989e+07	8.20336e+06	139130	2.27326e+08	1.1164e+06	324013	108352	1.61578e+07	4.84436e+07	1.00918e+06	1.10893e+06	4.41033e+07	4.25917e+06	4.61122e+07
355	20181211-PMF-JPREN-AS-470__GCMS_EI__5__0419_79	1	12	E4	PI329632	Energy	Low N	5.0942e+07	9.09193e+07	1.4566e+08	2.7928e+08	6.05423e+07	1.95095e+08	3.38393e+08	1.8659e+07	4.04125e+07	1.08235e+07	9.975e+06	1.03845e+07	5.13799e+07	3.41043e+06	3.61707e+07	7.4749e+07	5.33923e+07	3.07683e+06	9.21931e+07	1.4632e+06	1.05959e+06	3.58934e+06	9.91636e+06	4.65921e+06	1.97886e+06	2.08916e+06	6.66809e+07	2.69427e+07	1.90643e+07	2.53016e+06	60290.2	9.34779e+07	347232	392584	64246.9	9.98664e+06	2.12998e+07	1.05095e+06	1.23633e+06	1.52248e+07	1.56775e+06	1.71519e+07
17	20181211-PMF-JPREN-AS-470__GCMS_EI__1__0020_20	6	8	E5	PI35038	Energy	Full N	1.39051e+08	1.17388e+08	2.06644e+08	2.91844e+08	3.13186e+08	1.75272e+08	441115256	2.08938e+07	3.40301e+08	2.08377e+07	2.24549e+07	1.96999e+07	5.6147e+08	6.3655e+06	240820834	6.77946e+07	4.03149e+07	3.54773e+06	7.40439e+07	1.71906e+06	9.79734e+06	9.47292e+06	7.22561e+06	3.69443e+07	1.57353e+07	1.36937e+07	613339919	2.14155e+08	1.5239e+08	1.82291e+07	14782.2	5.52852e+08	2.72787e+06	1.06693e+06	18318.4	4.8448e+06	4.19023e+07	1.56562e+06	2.86222e+06	1.00746e+08	1.17912e+07	1.29951e+08
83	20181211-PMF-JPREN-AS-470__GCMS_EI__2__0098_20	2	19	E5	PI35038	Energy	Full N	6.64254e+07	4.01599e+07	1.69787e+08	2.91931e+08	332644677	2.07261e+08	2.60823e+08	2.69115e+07	396191491	8.19343e+06	2.34255e+07	4.09192e+07	475723492	5.05216e+06	8.13307e+07	8.98367e+06	5.88662e+07	2.99424e+06	9.47007e+07	2.36465e+07	2.99045e+06	1.42125e+07	3.82407e+06	1.12084e+07	1.72828e+07	1.17994e+07	405804748	6.06176e+07	4.30676e+07	1.12136e+07	65653	4.20795e+08	1.35109e+06	651326	51124.4	2.4688e+07	5.14771e+07	1.20238e+06	1.50748e+06	5.32386e+07	1.2726e+07	9.45885e+07
106	20181211-PMF-JPREN-AS-470__GCMS_EI__2__0125_47	1	10	E5	PI35038	Energy	Full N	8.07972e+07	8.553e+07	1.62043e+08	2.95305e+08	3.694e+08	1.98759e+08	3.97672e+08	3.29596e+07	3.89828e+08	1.27222e+07	3.03468e+07	2.75466e+07	6.92498e+08	7.56207e+06	1.15344e+08	6.73258e+06	5.96504e+07	3.02757e+06	9.16286e+07	1.69322e+07	4.43858e+06	1.6044e+07	1.5545e+07	1.59666e+07	5.60837e+07	1.77874e+07	7.1131e+08	8.85354e+07	6.33575e+07	2.84732e+07	44531.3	5.48746e+08	2.59611e+06	686517	51100.5	2.05778e+07	5.98458e+07	1.5803e+06	2.45981e+06	9.3852e+07	1.07121e+07	1.89537e+08
122	20181211-PMF-JPREN-AS-470__GCMS_EI__2__0144_66	1	10	E5	PI35038	Energy	Low N	6.43022e+07	3.88217e+07	1.08516e+08	2.90567e+08	2.89492e+08	1.89901e+08	3.21915e+08	9.55609e+06	3.64806e+08	6.05475e+06	5.08085e+06	1.30288e+07	4.78986e+08	4.01015e+06	1.09084e+08	1.48912e+07	6.97867e+07	3.00993e+06	8.97405e+07	1.59379e+06	3.70798e+06	8.68841e+06	8.26163e+06	1.52814e+07	3.19286e+06	1.33827e+07	4.95779e+08	8.38838e+07	6.01965e+07	1.17629e+07	35941.9	451820651	1.92715e+06	528912	44568.7	5.36947e+06	1.44301e+07	947235	963883	7.15541e+07	1.23759e+07	141988649
128	20181211-PMF-JPREN-AS-470__GCMS_EI__2__0151_73	8	14	E5	PI35038	Energy	Low N	7.68349e+07	8.68537e+07	1.88227e+08	299188678	3.40338e+08	140878565	3.09086e+08	2.40442e+07	4.36052e+08	6.69956e+06	1.01113e+07	2.86258e+07	5.14118e+08	3.31475e+06	6.58396e+07	6.76027e+06	5.17757e+07	2.75118e+06	8.96682e+07	2.2756e+06	2.6804e+06	6.24756e+06	5.13218e+06	9.17758e+06	1.21044e+07	1.37801e+07	5.04502e+08	4.9952e+07	3.55698e+07	1.7246e+07	28286.1	4.56447e+08	1.57871e+06	594714	37932.3	7.078e+06	1.77695e+07	979327	1.73703e+06	5.96872e+07	1.11083e+07	1.31322e+08
158	20181211-PMF-JPREN-AS-470__GCMS_EI__3__0187_17	7	10	E5	PI35038	Energy	Full N	1.13236e+08	5.48174e+07	1.336e+08	2.92185e+08	1.76739e+08	1.59332e+08	3.30972e+08	1.69037e+07	1.3559e+08	1.92473e+07	1.67072e+07	2.76377e+07	1.76892e+08	5.32594e+06	4.87052e+07	2.82823e+07	5.50011e+07	3.50612e+06	9.15612e+07	3.10226e+06	1.59305e+06	1.02179e+07	9.25174e+06	6.38745e+06	1.10833e+07	4.00729e+06	1.81675e+08	3.56083e+07	2.542e+07	4.50487e+06	51950.5	2.37421e+08	724502	885963	43132.9	1.65724e+07	3.94654e+07	1.4581e+06	2.6007e+06	3.01025e+07	4.84323e+06	3.91093e+07
195	20181211-PMF-JPREN-AS-470__GCMS_EI__3__0230_60	7	10	E5	PI35038	Energy	Low N	3.96725e+07	2.94435e+07	1.68142e+08	2.93842e+08	3.48893e+08	1.96299e+08	2.3681e+08	2.1203e+07	3.03939e+08	6.53385e+06	2.6398e+07	4.08739e+07	4.27429e+08	3.20327e+06	6.40153e+07	1.47181e+07	5.03054e+07	3.12585e+06	9.27886e+07	1.09988e+07	2.49874e+06	3.2088e+06	2.10277e+06	9.0244e+06	1.33348e+07	1.02004e+07	3.74981e+08	4.919e+07	3.45189e+07	8.69698e+06	35756.6	4.19804e+08	1.29818e+06	285533	36774.5	1.2796e+07	3.18925e+07	1.0286e+06	1.35285e+06	5.0785e+07	1.00373e+07	1.06695e+08
349	20181211-PMF-JPREN-AS-470__GCMS_EI__5__0412_72	2	19	E5	PI35038	Energy	Low N	5.53921e+07	2.86946e+07	1.3322e+08	281210927	342674628	1.81799e+08	2.71571e+08	1.33225e+07	3.95651e+08	5.50235e+06	1.54497e+07	2.21471e+07	4.8573e+08	3.88007e+06	1.08242e+08	1.88815e+07	5.00806e+07	2.84609e+06	9.57499e+07	1.81396e+06	3.85602e+06	7.47357e+06	3.8443e+06	1.54247e+07	4.3389e+06	1.55262e+07	4.98109e+08	8.36597e+07	6.03864e+07	1.27669e+07	106634	4.88087e+08	1.89714e+06	435494	74311.5	7.09825e+06	1.68813e+07	995747	1.07785e+06	7.25199e+07	1.36255e+07	1.54882e+08
358	20181211-PMF-JPREN-AS-470__GCMS_EI__5__0422_82	6	8	E5	PI35038	Energy	Low N	1.50654e+08	9.24276e+07	1.52335e+08	2.75451e+08	3.46178e+08	1.36267e+08	2.59557e+08	2.06184e+07	4.12537e+08	1.30447e+07	8.93837e+06	2.11414e+07	4.85286e+08	3.847e+06	1.10103e+08	1.71047e+07	6.32919e+07	2.89524e+06	89365344	1.89973e+06	3.9383e+06	5.55773e+06	1.1774e+07	1.56577e+07	1.17055e+07	1.55289e+07	4.92731e+08	8.53014e+07	60821143	1.42001e+07	48166	4.8613e+08	1.95398e+06	1.0127e+06	48247.8	5.16957e+06	1.60266e+07	1.5661e+06	2.1054e+06	7.20428e+07	1.24951e+07	1.5054e+08
1	20181211-PMF-JPREN-AS-470__GCMS_EI__1__0002_02	2	12	E6	PI585954	Energy	Low N	2.47618e+07	3.44511e+06	6.62386e+07	3.1679e+08	2.72126e+07	1.65529e+08	2.06838e+08	3.96285e+07	1.93513e+07	3.45218e+06	7.36995e+06	7.79593e+06	8.10889e+07	2.7002e+06	1.08847e+08	2.82839e+08	5.99243e+07	2.68237e+06	9.1603e+07	682727	2.65155e+06	4.66669e+06	1.37575e+06	1.4832e+07	9.50668e+06	3.45935e+06	6.1497e+07	7.96286e+07	5.81977e+07	4.58248e+06	32177.4	7.48994e+07	632335	221755	23730.2	2.24512e+06	1.08743e+07	851653	371033	25145492	774914	2.6745e+07
7	20181211-PMF-JPREN-AS-470__GCMS_EI__1__0009_09	8	10	E6	PI585954	Energy	Low N	8.06376e+06	6.12101e+07	1.864e+08	2.97615e+08	2.23807e+08	1.79838e+08	3.13241e+08	1.80335e+07	1.72638e+08	3.54961e+06	1.37427e+07	7.2005e+06	1.41148e+08	2.92758e+06	2.33015e+08	1.17452e+08	5.31692e+07	3.49666e+06	8.85884e+07	1.13772e+06	8.01554e+06	3.56434e+06	840077	3.4681e+07	5.72601e+06	5.74988e+06	1.17694e+08	1.97885e+08	1.40133e+08	1.40135e+07	43065.5	2.2717e+08	1.06244e+06	82121.8	40090	6.00617e+06	2.84523e+07	471810	411322	4.33789e+07	6.04476e+06	4.82744e+07
39	20181211-PMF-JPREN-AS-470__GCMS_EI__1__0046_46	6	20	E6	PI585954	Energy	Low N	5.30746e+07	2.03223e+07	1.31513e+08	2.87984e+08	9.45993e+07	1.75027e+08	3.34022e+08	4.45994e+07	7.24368e+07	8.65589e+06	1.33802e+07	9.49363e+06	8.66143e+07	4.62924e+06	1.03422e+08	1.20885e+08	5.6562e+07	2.84459e+06	8.71007e+07	1.17656e+06	3.00357e+06	509632	1.19524e+06	1.40748e+07	4.74842e+06	3.23921e+06	6.42701e+07	7.73327e+07	5.54447e+07	5.63732e+06	4724.47	8.26988e+07	590569	392600	15003.4	5.66771e+06	2.93389e+07	1.18121e+06	1.02721e+06	2.37307e+07	2.64325e+06	2.74429e+07
84	20181211-PMF-JPREN-AS-470__GCMS_EI__2__0099_21	1	15	E6	PI585954	Energy	Full N	1.10964e+07	5.43157e+07	1.29732e+08	2.91172e+08	8.99443e+07	9.18314e+07	3.38719e+08	1.8842e+07	6.35372e+07	5.50461e+06	1.07161e+07	9.52938e+06	5.35098e+07	3.45429e+06	4.62332e+07	4.05112e+07	5.02743e+07	2.98695e+06	9.635e+07	3.41502e+07	1.74582e+06	6.36605e+06	1.0654e+06	6.21673e+06	1.76544e+06	1.804e+06	5.68327e+07	3.40415e+07	2.4149e+07	3.46279e+06	67951.1	8.28872e+07	352666	120204	50941.6	1.75243e+07	7.24411e+07	421327	651802	1.38872e+07	2.32325e+06	1.17871e+07
116	20181211-PMF-JPREN-AS-470__GCMS_EI__2__0137_59	2	12	E6	PI585954	Energy	Full N	5.39614e+07	3.16483e+07	1.37233e+08	294475207	2.08769e+08	1.6005e+08	2.5657e+08	3.78953e+07	1.6618e+08	1.89008e+07	1.93652e+07	3.23842e+07	172525600	5.67382e+06	7.41274e+07	2.81661e+07	6.89652e+07	2.75697e+06	9.54027e+07	1.34912e+08	2.52563e+06	3.22956e+06	322698	1.02056e+07	5.76162e+06	4.20045e+06	1.54661e+08	5.48543e+07	3.95257e+07	4.70534e+06	85307.9	2.12346e+08	711322	373432	73490.9	2.91655e+07	8.31371e+07	1.20364e+06	2.38157e+06	2.80682e+07	5.40694e+06	3.1572e+07
169	20181211-PMF-JPREN-AS-470__GCMS_EI__3__0200_30	8	10	E6	PI585954	Energy	Full N	1.79421e+07	3.12652e+07	1.06893e+08	2.9559e+08	5.42783e+07	8.31348e+07	4.22748e+08	2.40574e+07	4.15116e+07	7.14335e+06	1.49798e+07	1.09069e+07	2.53678e+07	4.0286e+06	3.17893e+07	8.02214e+07	4.49814e+07	2.88467e+06	9.28459e+07	4.57654e+07	1.09307e+06	2.31139e+06	1.17277e+06	4.19716e+06	2.06587e+06	1.25702e+06	3.54241e+07	2.44366e+07	1.68443e+07	1.89096e+06	31799.8	5.21244e+07	181767	189506	24445.8	2.75172e+07	8.67276e+07	726084	922875	7.67292e+06	1.47376e+06	8.74914e+06
208	20181211-PMF-JPREN-AS-470__GCMS_EI__3__0245_75	7	9	E6	PI585954	Energy	Full N	3.07581e+07	2.0985e+07	3.79757e+07	2.89846e+08	1.40522e+07	4.54915e+07	2.98658e+08	2.64128e+07	1.00612e+07	1.20088e+07	1.205e+07	1.40254e+07	1.92542e+07	3.11136e+06	1.81924e+07	1.06729e+08	4.23926e+07	2.82487e+06	9.38237e+07	8.91076e+07	672940	448127	599634	2.29286e+06	2.34687e+06	1.16321e+06	1.76655e+07	1.36537e+07	8.94558e+06	1.16532e+06	38020	3.23615e+07	167815	288325	31247.7	3.82167e+07	134643008	963527	1.21071e+06	6.51477e+06	348974	7.4676e+06
222	20181211-PMF-JPREN-AS-470__GCMS_EI__3__0261_91	6	20	E6	PI585954	Energy	Full N	2.96908e+07	1.41579e+08	2.98259e+08	2.9934e+08	2.86867e+08	2.57437e+08	4.33328e+08	2.76032e+07	2.38764e+08	1.30091e+07	3.66317e+07	1.22958e+07	115606047	7.14087e+06	1.01858e+08	5.84261e+07	4.83032e+07	3.1685e+06	8.82778e+07	6.13435e+07	3.23143e+06	529878	831135	1.34351e+07	4.81169e+06	3.07e+06	1.21615e+08	7.51083e+07	5.3393e+07	6.14504e+06	28306.4	1.43845e+08	431573	270382	26229.5	3.86575e+07	8.43677e+07	947291	1.82477e+06	1.83044e+07	7.99918e+06	3.74854e+07
238	20181211-PMF-JPREN-AS-470__GCMS_EI__4__0281_19	1	15	E6	PI585954	Energy	Low N	1.86482e+07	2.62478e+07	1.44188e+08	2.8772e+08	2.07827e+08	1.39991e+08	2.64659e+08	2.28143e+07	1.61397e+08	4.36051e+06	1.34587e+07	1.03742e+07	2.1989e+08	2.51727e+06	8.773e+07	4.01616e+07	5.43244e+07	2.92693e+06	9.73082e+07	884018	2.76484e+06	1.95285e+06	895407	1.1662e+07	1.97804e+06	5.33454e+06	2.06425e+08	6.5092e+07	4.53155e+07	6.45905e+06	60605.5	2.72138e+08	928242	150726	64590.3	4.99356e+06	1.40383e+07	609986	553551	4.01226e+07	5.61884e+06	4.60962e+07
326	20181211-PMF-JPREN-AS-470__GCMS_EI__5__0385_45	7	9	E6	PI585954	Energy	Low N	2.98248e+07	1.90026e+07	1.25382e+08	2.93587e+08	1.69272e+08	1.93206e+08	2.01841e+08	8.46876e+07	1.29187e+08	4.38673e+06	1.94937e+07	2.42397e+07	1.02766e+08	2.75714e+06	9.32446e+07	6.93649e+07	1.00339e+08	3.03093e+06	9.60621e+07	1.68199e+06	2.38614e+06	5.55561e+06	617920	1.33168e+07	1.90596e+06	3.93128e+06	1.34193e+08	7.01509e+07	5.06524e+07	4.84413e+06	98260.7	1.84102e+08	711958	253006	78222.6	7.18409e+06	3.40504e+07	732805	569646	2.93453e+07	4.34598e+06	3.2721e+07
12	20181211-PMF-JPREN-AS-470__GCMS_EI__1__0014_14	2	23	E7	NTJ2	Energy	Full N	8.27515e+07	1.58164e+08	2.35168e+08	2.90955e+08	3.13928e+08	2.33866e+08	2.24247e+08	4.45683e+07	3.5198e+08	1.97507e+07	9.21584e+07	3.13074e+07	6.67014e+08	8.71824e+06	1.64809e+08	3.944e+07	6.46458e+07	2.77562e+06	9.04633e+07	9.03204e+06	5.66802e+06	2.42227e+06	1.81174e+07	2.39964e+07	1.88095e+07	1.59093e+07	757471144	1.36665e+08	9.64351e+07	1.66385e+07	46176.6	6.20477e+08	2.93498e+06	666570	57650.5	5.50354e+07	105227199	1.49474e+06	4.30787e+06	1.11761e+08	1.15404e+07	1.55555e+08
30	20181211-PMF-JPREN-AS-470__GCMS_EI__1__0035_35	8	17	E7	NTJ2	Energy	Full N	7.15678e+07	1.10171e+08	2.40132e+08	2.86645e+08	283357082	2.4507e+08	4.3819e+08	3.76189e+07	2.47439e+08	1.99084e+07	5.40243e+07	2.12332e+07	3.25604e+08	9.09477e+06	7.88766e+07	3.36624e+07	9.4996e+07	3.22531e+06	9.65728e+07	14516898	2.12351e+06	879351	2.27441e+07	1.01697e+07	2.01416e+07	8.72501e+06	3.50605e+08	6.0232e+07	4.16759e+07	6.93541e+06	8097.71	3.82241e+08	1.09252e+06	601812	27030.5	3.68201e+07	1.13041e+08	1.42628e+06	3.18356e+06	4.5758e+07	8.26831e+06	9.77934e+07
49	20181211-PMF-JPREN-AS-470__GCMS_EI__1__0058_58	7	24	E7	NTJ2	Energy	Low N	6.32383e+07	105708876	1.88816e+08	2.93225e+08	258802403	2.35341e+08	2.47515e+08	2.48969e+07	2.14798e+08	1.15078e+07	2.41674e+07	3.35962e+07	3.28667e+08	4.60415e+06	5.11917e+07	2.35832e+07	5.70211e+07	3.2506e+06	9.24822e+07	3.78867e+06	1.68838e+06	1.42617e+06	6.79661e+06	6.86155e+06	3.35592e+06	8.84322e+06	316671696	3.78957e+07	2.63926e+07	6.45702e+06	51685.6	3.60011e+08	1.04932e+06	444923	44543.4	1.72992e+07	7.75283e+07	1.25286e+06	1.81089e+06	4.22468e+07	7.51997e+06	9.28775e+07
89	20181211-PMF-JPREN-AS-470__GCMS_EI__2__0105_27	7	24	E7	NTJ2	Energy	Full N	7.65916e+07	7.94884e+07	1.30453e+08	2.85019e+08	5.98768e+07	1.29419e+08	2.11063e+08	2.63959e+07	4.10921e+07	2.31404e+07	2.2201e+07	3.5018e+07	6.32336e+07	5.45937e+06	2.04886e+07	2.98017e+07	5.52241e+07	2.64173e+06	9.23035e+07	8.73542e+06	746342	1.71911e+06	2.25473e+07	2.65889e+06	11964559	1.87169e+06	6.72682e+07	15189074	1.09494e+07	2.50823e+06	71881.7	1.00495e+08	334918	814787	54554.1	2.67129e+07	6.88683e+07	1.39029e+06	2.7113e+06	1.39305e+07	1.58186e+06	1.29015e+07
90	20181211-PMF-JPREN-AS-470__GCMS_EI__2__0106_28	1	18	E7	NTJ2	Energy	Low N	4.1945e+07	1.04383e+08	1.61929e+08	2.93909e+08	2.26132e+08	1.33612e+08	2.75007e+08	2.87381e+07	1.80867e+08	1.1469e+07	1.76131e+07	1.61403e+07	351205379	3.13887e+06	5.44317e+07	1.35068e+07	5.51446e+07	3.09175e+06	9.18679e+07	890373	1.86895e+06	492624	1.68347e+07	7.41355e+06	6.45149e+06	6.47368e+06	2.91954e+08	3.99227e+07	2.86661e+07	6.12073e+06	77295.7	3.54095e+08	1.15744e+06	376656	70574.8	8.19333e+06	1.6431e+07	1.03739e+06	1.46607e+06	4.49689e+07	6.33366e+06	7.15248e+07
137	20181211-PMF-JPREN-AS-470__GCMS_EI__2__0161_83	2	23	E7	NTJ2	Energy	Low N	5.08054e+07	4.97143e+07	9.9773e+07	2.85775e+08	1.15691e+08	1.69696e+08	1.83179e+08	2.74911e+07	7.89426e+07	1.28884e+07	2.99546e+07	3.38576e+07	1.71695e+08	3.57048e+06	3.23307e+07	2.97476e+07	6.54873e+07	2.92858e+06	8.90009e+07	2.3914e+06	1.109e+06	1.41956e+06	1.24412e+07	4.21239e+06	4.64308e+06	3.74133e+06	1.5009e+08	2.29813e+07	1.6546e+07	4.06205e+06	68699.6	2.14135e+08	643763	487646	66389.2	1.78268e+07	4.44191e+07	1.3807e+06	1.67831e+06	2.64279e+07	2.9009e+06	3.09105e+07
212	20181211-PMF-JPREN-AS-470__GCMS_EI__3__0250_80	8	17	E7	NTJ2	Energy	Low N	7.79842e+07	9.04196e+07	1.62405e+08	2.82806e+08	1.92092e+08	1.76913e+08	3.04521e+08	2.06181e+07	1.46611e+08	1.34965e+07	1.4567e+07	1.93263e+07	2.62346e+08	4.72134e+06	5.90331e+07	3.01727e+07	4.95472e+07	2.72095e+06	8.86146e+07	1.58091e+06	2.0069e+06	693292	1.18318e+07	7.92042e+06	4.6557e+06	5.78044e+06	2.555e+08	4.37332e+07	3.11293e+07	6.38513e+06	49391.6	3.28387e+08	1.02917e+06	568299	40851.3	1.17927e+07	2.36151e+07	1.57039e+06	1.75813e+06	4.23115e+07	5.24342e+06	5.30708e+07
252	20181211-PMF-JPREN-AS-470__GCMS_EI__4__0297_35	6	18	E7	NTJ2	Energy	Full N	3.81943e+07	1.79909e+08	2.49123e+08	2.86697e+08	1.85427e+08	1.83259e+08	385435972	4.28742e+07	1.37776e+08	2.2421e+07	2.24003e+07	1.04897e+07	2.31591e+08	5.14266e+06	2.79259e+08	1.5643e+08	4.44856e+07	3.37627e+06	9.19183e+07	1.96117e+06	1.08571e+07	330852	3.26581e+07	4.05358e+07	2.02953e+07	9.95504e+06	1.82442e+08	2.25671e+08	1.61517e+08	1.86152e+07	100890	3.3289e+08	2.11355e+06	254361	84470.8	1.39104e+07	5.94679e+07	1.03158e+06	2.46717e+06	7.92231e+07	4.78912e+06	8.47559e+07
309	20181211-PMF-JPREN-AS-470__GCMS_EI__5__0365_25	1	18	E7	NTJ2	Energy	Full N	2.61171e+07	4.86601e+07	1.56948e+08	2.81082e+08	4.83993e+07	1.2759e+08	203950991	1.85434e+07	3.17869e+07	9.9077e+06	1.13305e+07	1.09751e+07	5.77154e+07	3.7203e+06	9.306e+07	1.33178e+08	5.21468e+07	2.99801e+06	9.339e+07	3.12795e+06	2.64769e+06	354283	2.67089e+07	1.23317e+07	4.11885e+06	2.56452e+06	4.33219e+07	6.91421e+07	4.84356e+07	5.05591e+06	125160	5.2753e+07	439457	231929	88524.4	1.37674e+07	5.50982e+07	693527	1.05444e+06	1.92249e+07	1.17215e+06	1.9587e+07
317	20181211-PMF-JPREN-AS-470__GCMS_EI__5__0374_34	6	18	E7	NTJ2	Energy	Low N	4.98689e+07	3.71955e+07	1.1496e+08	2.9255e+08	1.2531e+08	3.19405e+08	2.68382e+08	2.75665e+07	8.61398e+07	9.69517e+06	1.65202e+07	1.29252e+07	1.31304e+08	4.77267e+06	9.12169e+07	7.90562e+07	7.45616e+07	3.29579e+06	8.59159e+07	1.31305e+06	2.56838e+06	427357	2.01379e+07	1.23365e+07	6.42549e+06	5.28798e+06	1.63925e+08	6.69615e+07	4.81837e+07	5.35631e+06	132303	2.20448e+08	1.00053e+06	406673	78380.2	7.32673e+06	4.52717e+07	1.10715e+06	1.141e+06	4.09803e+07	3.14117e+06	4.28141e+07
16	20181211-PMF-JPREN-AS-470__GCMS_EI__1__0019_19	7	23	E8	M81e	Energy	Full N	6.30115e+07	3.70537e+07	7.54138e+07	2.85399e+08	1.33879e+07	1.49089e+08	2.41604e+08	3.17186e+07	9.395e+06	2.44474e+07	8.88972e+06	7.45328e+06	4.23288e+07	4.40296e+06	5.47482e+07	2.64164e+08	4.62973e+07	3.13153e+06	8.28194e+07	1.07723e+06	1.68997e+06	3.15116e+06	6.69035e+06	7.47389e+06	8.98025e+06	1.82845e+06	3.23235e+07	4.08997e+07	2.90493e+07	2.88227e+06	17668.7	4.07361e+07	348360	456322	15749.2	9.69614e+06	5.84334e+07	1.42269e+06	2.94943e+06	1.34193e+07	386305	1.40986e+07
19	20181211-PMF-JPREN-AS-470__GCMS_EI__1__0023_23	1	7	E8	M81e	Energy	Full N	9.43533e+07	8.7494e+07	5.52253e+07	2.87753e+08	8.01571e+07	114141410	2.97136e+08	1.49088e+07	5.80118e+07	1.98074e+07	4.8025e+06	5.55264e+06	1.97221e+08	3.05796e+06	1.66798e+08	1.84137e+08	5.5974e+07	3.17124e+06	93322209	1.53802e+06	5.32236e+06	1.39693e+06	2.09955e+07	2.38623e+07	2.04317e+07	8.39384e+06	1.63468e+08	1.35011e+08	9.57618e+07	8.58301e+06	23932.4	6.46638e+07	1.61077e+06	722690	18409.7	7.12058e+06	2.60625e+07	1.08354e+06	2.3738e+06	6.35778e+07	2.36483e+06	7.35778e+07
117	20181211-PMF-JPREN-AS-470__GCMS_EI__2__0138_60	7	23	E8	M81e	Energy	Low N	7.20887e+07	4.53765e+07	1.17945e+08	3.00387e+08	2.92875e+08	1.75362e+08	2.39025e+08	2.08748e+07	3.0673e+08	1.26211e+07	1.74868e+07	1.27528e+07	5.38056e+08	3.7538e+06	5.31338e+07	1.08027e+07	7.05483e+07	3.13031e+06	9.02031e+07	1.54201e+06	2.18562e+06	3.45879e+06	3.11801e+06	7.30057e+06	2.79422e+06	1.55816e+07	5.43965e+08	3.93797e+07	2.81409e+07	1.28547e+07	55655.5	4.85868e+08	2.02387e+06	501333	45269.6	7.16228e+06	1.95939e+07	1.42866e+06	1.79551e+06	7.35704e+07	1.08367e+07	1.50723e+08
132	20181211-PMF-JPREN-AS-470__GCMS_EI__2__0155_77	8	11	E8	M81e	Energy	Low N	1.26025e+08	9.7176e+07	1.37043e+08	2.82304e+08	1.6141e+08	1.91006e+08	4.01742e+08	1.03335e+07	1.15864e+08	2.33002e+07	6.95806e+06	7.67734e+06	1.92618e+08	4.01536e+06	5.86716e+07	3.34929e+07	6.01488e+07	2.98836e+06	9.31288e+07	1.47511e+06	1.87948e+06	1.14478e+06	1.36694e+07	7.586e+06	3.87868e+06	4.2987e+06	1.65067e+08	4.32266e+07	3.10199e+07	4.49909e+06	27253	2.22343e+08	771522	1.15372e+06	25420.4	8.37903e+06	2.55951e+07	1.88285e+06	2.70833e+06	3.16398e+07	4.36862e+06	3.47352e+07
140	20181211-PMF-JPREN-AS-470__GCMS_EI__2__0165_87	6	16	E8	M81e	Energy	Low N	6.82559e+07	1.08026e+08	1.48727e+08	2.77478e+08	2.99415e+08	2.11333e+08	2.84149e+08	1.8701e+07	3.40546e+08	1.09994e+07	1.41026e+07	6.90188e+06	4.96698e+08	3.93229e+06	7.09183e+07	1.24239e+07	5.3654e+07	2.92764e+06	8.80194e+07	2.13368e+06	2.75814e+06	424548	5.51843e+06	9.68823e+06	2.94382e+06	1.33757e+07	4.99365e+08	5.32096e+07	3.84813e+07	1.19283e+07	34541.1	4.84368e+08	1.63873e+06	517322	55233	4.94814e+06	1.17308e+07	1.3331e+06	1.5519e+06	6.24887e+07	1.12501e+07	1.30675e+08
224	20181211-PMF-JPREN-AS-470__GCMS_EI__4__0265_03	2	17	E8	M81e	Energy	Full N	4.5928e+07	1.30275e+08	2.02772e+08	2.94328e+08	3.99563e+08	2.10575e+08	2.99775e+08	2.72576e+07	4.79997e+08	2.04529e+07	3.29331e+07	2.62653e+07	4.56977e+08	6.58468e+06	8.03199e+07	1.76439e+07	4.84823e+07	3.34425e+06	8.92229e+07	1.57097e+07	3.1505e+06	1.75117e+06	6.09199e+06	1.10627e+07	1.12507e+07	1.40618e+07	4.97033e+08	6.08462e+07	4.33026e+07	1.18773e+07	26666.4	4.89832e+08	1.61286e+06	385335	21890.5	3.94412e+07	160990255	1.18421e+06	3.99722e+06	5.78844e+07	1.37565e+07	1.39148e+08
263	20181211-PMF-JPREN-AS-470__GCMS_EI__4__0310_48	1	7	E8	M81e	Energy	Low N	1.75749e+07	8.2942e+07	1.63018e+08	2.92362e+08	2.30248e+08	1.46843e+08	2.50925e+08	9.09455e+06	1.77617e+08	5.20057e+06	1.02933e+07	2.53861e+06	251532519	2.10631e+06	2.67946e+08	8.34599e+07	6.15882e+07	3.39912e+06	9.20187e+07	1.06664e+06	9.88888e+06	909504	4.21973e+06	3.95486e+07	3.80072e+06	1.09999e+07	3.48088e+08	2.13876e+08	1.52942e+08	1.65102e+07	104783	4.10646e+08	2.31051e+06	145933	84793	3.16893e+06	1.55666e+07	595316	617473	8.55888e+07	6.51069e+06	9.85783e+07
274	20181211-PMF-JPREN-AS-470__GCMS_EI__4__0323_61	8	11	E8	M81e	Energy	Full N	6.48468e+07	7.14208e+07	8.10364e+07	2.94617e+08	6.88428e+07	1.31346e+08	3.31277e+08	1.23991e+07	4.87339e+07	1.67076e+07	6.53329e+06	6.88222e+06	1.34349e+08	3.0537e+06	1.40118e+08	1.64214e+08	5.21e+07	2.92732e+06	8.48055e+07	1.1777e+06	4.85464e+06	656689	8.58433e+06	1.93645e+07	2.25444e+06	5481691	9.64941e+07	1.05176e+08	7.5075e+07	7.91281e+06	69153.1	1.1029e+08	1.00143e+06	438052	36777.2	939334	3.47005e+07	1.04231e+06	1.8259e+06	4.18884e+07	1.8062e+06	4.54777e+07
354	20181211-PMF-JPREN-AS-470__GCMS_EI__5__0417_77	6	16	E8	M81e	Energy	Full N	3.66925e+07	1.21412e+08	237254754	2.75655e+08	3.58141e+08	2.21317e+08	3.73324e+08	2.07292e+07	4.02378e+08	1.40871e+07	2.41784e+07	8.05532e+06	4.65388e+08	3.98204e+06	8.86778e+07	1.62732e+07	5.53303e+07	3.00503e+06	9.54186e+07	7.41176e+06	3.13121e+06	514678	4.71629e+06	1.15757e+07	1.23334e+07	1.40005e+07	4.56624e+08	6.71907e+07	4.78562e+07	1.25782e+07	38620.5	4.61605e+08	1.6025e+06	324268	38920	2.13049e+07	7.13748e+07	766557	3.31972e+06	6.13402e+07	1.22874e+07	139598618
359	20181211-PMF-JPREN-AS-470__GCMS_EI__5__0423_83	2	17	E8	M81e	Energy	Low N	6.62302e+07	1.00136e+08	1.96404e+08	3.03846e+08	3.12219e+08	2.79459e+08	3.45688e+08	2.49387e+07	3.15242e+08	1.84706e+07	2.9531e+07	2.02394e+07	4.9396e+08	5.62346e+06	7.85505e+07	2.14124e+07	6.33424e+07	3.34102e+06	8.93174e+07	2.06652e+06	2.96161e+06	1.34061e+06	5.9501e+06	1.11425e+07	5.03852e+06	1.59949e+07	4.96717e+08	5.92976e+07	4.33879e+07	1.1657e+07	42736.1	504762744	2.07764e+06	452504	55842.3	9.96667e+06	2.57395e+07	1.54008e+06	2.44271e+06	7.55549e+07	1.14886e+07	1.59099e+08
10	20181211-PMF-JPREN-AS-470__GCMS_EI__1__0012_12	8	7	E9	PI229841	Energy	Full N	4.19925e+07	5.48763e+07	177604834	2.96725e+08	7.34559e+07	173020729	4.36384e+08	2.78138e+07	5.32961e+07	1.02835e+07	1.95951e+07	2.04823e+07	1.2759e+08	8.7041e+06	1.67003e+08	2.96717e+08	4.6784e+07	3.00787e+06	6.08629e+07	1.49512e+06	5.30104e+06	1.92293e+07	2.04496e+07	2.40543e+07	3.18348e+07	5.24629e+06	9.4235e+07	1.32574e+08	9.52005e+07	9.44704e+06	13331.9	5.46244e+07	988198	350470	19607.1	6.00467e+06	4.15236e+07	1.44419e+06	1.23491e+06	3.96582e+07	2.05091e+06	4.30566e+07
27	20181211-PMF-JPREN-AS-470__GCMS_EI__1__0032_32	8	7	E9	PI229841	Energy	Low N	7.53929e+07	2.72027e+07	1.10834e+08	2.91069e+08	1.28555e+07	124157781	4.24077e+08	1.52326e+07	8.75597e+06	1.12316e+07	1.99204e+07	1.04283e+07	5.19206e+07	2.86642e+06	3.3434e+07	2.48413e+08	5.04753e+07	3.39155e+06	8.09178e+07	681574	921239	1.33506e+07	2.44346e+07	4.26426e+06	1.98123e+07	2.08087e+06	3.82575e+07	2.46876e+07	1.74741e+07	1.93139e+06	5563.81	4.79193e+07	417834	540591	5121.35	140884	5.89228e+06	1.23667e+06	1.26725e+06	1.64099e+07	400433	1.70021e+07
46	20181211-PMF-JPREN-AS-470__GCMS_EI__1__0054_54	2	8	E9	PI229841	Energy	Low N	6.18015e+07	4.07719e+07	1.39102e+08	3.07372e+08	2.68177e+08	2.07695e+08	2.68845e+08	2.08584e+07	2.2441e+08	1.23573e+07	1.58534e+07	2.42371e+07	3.22362e+08	6.24699e+06	7.91444e+07	3.15029e+07	7.13834e+07	3.46975e+06	8.70453e+07	1.40333e+06	2.30708e+06	1.10407e+07	9.09428e+06	1.07167e+07	8.17738e+06	6.76491e+06	3.28691e+08	5.88503e+07	4.16225e+07	6.57875e+06	7982.64	3.76203e+08	1.16461e+06	470051	16606.2	7.30452e+06	2.32516e+07	1.42638e+06	1.77897e+06	4.72265e+07	7.9133e+06	9.51858e+07
71	20181211-PMF-JPREN-AS-470__GCMS_EI__2__0084_06	6	11	E9	PI229841	Energy	Low N	8.14099e+07	6.22044e+07	1.82997e+08	2.8093e+08	2.85817e+08	2.35897e+08	3.85775e+08	1.9011e+07	2.42663e+08	1.05849e+07	2.05091e+07	1.02397e+07	2.83153e+08	7.08134e+06	6.23094e+07	2.67052e+07	5.35549e+07	2.58833e+06	8.71437e+07	1.61433e+06	2.02281e+06	3.72251e+06	5.80017e+06	8.37748e+06	2.70664e+06	7.78948e+06	2.79476e+08	4.5764e+07	3.24242e+07	6.87994e+06	42833.4	3.25495e+08	832478	687954	35518.3	5.13575e+06	1.73348e+07	1.32052e+06	1.574e+06	3.66911e+07	8.10801e+06	7.92817e+07
93	20181211-PMF-JPREN-AS-470__GCMS_EI__2__0110_32	6	11	E9	PI229841	Energy	Full N	4.00445e+07	5.96399e+07	1.6006e+08	2.93303e+08	4.24741e+07	1.94965e+08	3.92362e+08	1.41456e+07	2.92986e+07	1.13788e+07	1.72378e+07	1.7435e+07	4.87137e+07	6.78787e+06	1.79191e+07	3.46044e+07	5.93267e+07	2.95856e+06	9.43058e+07	1.23888e+07	606158	1.6158e+06	8.17335e+06	2.18721e+06	8.33976e+06	1.69058e+06	5.70096e+07	1.32631e+07	9.18666e+06	1.84698e+06	8246.23	8.32534e+07	300003	267924	16316.9	2.50372e+07	5.05986e+07	1.17692e+06	1.3462e+06	1.20623e+07	1.01542e+06	1.10217e+07
155	20181211-PMF-JPREN-AS-470__GCMS_EI__3__0183_13	7	20	E9	PI229841	Energy	Full N	7.90398e+07	6.34994e+07	7.54005e+07	2.92201e+08	2.22106e+07	1.49771e+08	3.21094e+08	2.05001e+07	1.61415e+07	2.39953e+07	7.12946e+06	2.69948e+07	3.90718e+07	5.10097e+06	2.14982e+07	9.19744e+07	4.36587e+07	3.17931e+06	9.50997e+07	4.57429e+06	742673	3.86472e+06	8.01077e+06	2.87762e+06	6.03685e+06	1.71565e+06	3.17156e+07	1.64622e+07	1.13795e+07	1.98781e+06	43778.1	3.94162e+07	298096	772875	38904.1	2.12769e+07	6.26986e+07	1.47988e+06	2.84395e+06	1.25146e+07	596261	1.3693e+07
190	20181211-PMF-JPREN-AS-470__GCMS_EI__3__0224_54	2	8	E9	PI229841	Energy	Full N	6.71468e+07	1.71613e+08	2.35652e+08	2.91099e+08	4.04478e+08	3.25506e+08	2.60404e+08	2.26288e+07	4.35482e+08	1.61356e+07	3.86309e+07	2.36857e+07	3.88638e+08	1.22799e+07	7.83067e+07	1.54728e+07	7.05403e+07	2.56541e+06	8.44225e+07	2.33472e+07	2.92731e+06	8.46299e+06	9.17301e+06	1.07944e+07	1.17709e+07	9.46354e+06	3.68321e+08	5.98021e+07	4.29346e+07	1.03683e+07	28741.5	4.0516e+08	1.0032e+06	557022	44596.7	2.73952e+07	7.58504e+07	1.59561e+06	2.63802e+06	4.0444e+07	1.49422e+07	9.64957e+07
307	20181211-PMF-JPREN-AS-470__GCMS_EI__5__0363_23	7	20	E9	PI229841	Energy	Low N	7.2763e+07	6.54837e+07	1.68163e+08	2.81529e+08	6.89763e+07	1.76933e+08	1.98817e+08	2.01836e+07	4.70475e+07	2.08435e+07	1.02523e+07	2.11627e+07	4.3276e+07	5.51916e+06	5.27338e+07	1.16198e+08	5.8706e+07	2.72961e+06	8.51321e+07	1.12099e+06	1.33674e+06	2.71728e+06	3.60382e+06	7.01489e+06	3.36404e+06	1.84376e+06	5.75033e+07	3.87724e+07	2.71247e+07	3.28091e+06	105758	7.92836e+07	309588	626740	83880.5	1.45443e+06	3.03032e+07	1.43381e+06	2.33775e+06	1.36088e+07	1.71921e+06	1.43608e+07
319	20181211-PMF-JPREN-AS-470__GCMS_EI__5__0377_37	1	22	E9	PI229841	Energy	Low N	6.10035e+07	8.35327e+07	1.53863e+08	2.94703e+08	212408209	2.04842e+08	309089271	1.24444e+07	1.60628e+08	9.41194e+06	1.03893e+07	9.03432e+06	230896636	5.0666e+06	184401112	6.99338e+07	6.77063e+07	2.86855e+06	9.30904e+07	1.34213e+06	5.55375e+06	6.07828e+06	1.13111e+07	2.63373e+07	2.2355e+06	9.89202e+06	3.37395e+08	145490806	1.02636e+08	9.11802e+06	158433	4.02022e+08	2.0849e+06	461619	96469.1	3.37807e+06	2.29651e+07	946398	1.04314e+06	7.78106e+07	6.24726e+06	8.17822e+07
341	20181211-PMF-JPREN-AS-470__GCMS_EI__5__0402_62	1	22	E9	PI229841	Energy	Full N	3.11842e+07	9.57913e+07	1.55484e+08	2.8157e+08	1.02023e+08	1.9749e+08	3.78186e+08	1.89183e+07	7.13432e+07	1.23208e+07	1.66643e+07	1.68811e+07	6.36503e+07	9.04127e+06	5.29692e+07	5.84654e+07	5.27766e+07	3.05102e+06	9.86459e+07	5.72581e+06	1.62609e+06	3.55222e+06	1.72626e+07	6.96582e+06	5.0744e+06	2.56107e+06	8.42466e+07	3.89031e+07	2.6969e+07	3.40256e+06	36524.4	118058330	430135	274683	32028.8	2.43418e+07	6.86515e+07	1.23119e+06	1.45645e+06	1.82424e+07	2.60494e+06	2.07912e+07
34	20181211-PMF-JPREN-AS-470__GCMS_EI__1__0040_40	7	1	G3	Btx642	Grain	Low N	2.96556e+07	3.84911e+07	1.62138e+08	2.81233e+08	1.09384e+08	1.99618e+08	2.46398e+08	4.29462e+07	7.88882e+07	5.37112e+06	1.89253e+07	2.5251e+07	2.0314e+08	4.67325e+06	1.50696e+08	1.55046e+08	6.74442e+07	3.50778e+06	8.55009e+07	1.21854e+07	4.46832e+06	1.39378e+07	2.07078e+06	2.05796e+07	7.60615e+06	8.3116e+06	1.71406e+08	1.18479e+08	8.36224e+07	8.14327e+06	12392.7	8.35087e+07	1.55183e+06	278312	38362.6	1.53071e+07	4.63162e+07	825265	621518	6.11049e+07	3.11802e+06	7.19163e+07
47	20181211-PMF-JPREN-AS-470__GCMS_EI__1__0055_55	1	2	G3	Btx642	Grain	Full N	4.80917e+07	9.67538e+07	1.56013e+08	2.89774e+08	2.65796e+08	1.07741e+08	3.25572e+08	2.98548e+07	221798667	9.73095e+06	2.09299e+07	2.39111e+07	3.31043e+08	5.41645e+06	3.9595e+07	2.08692e+07	5.19282e+07	3.05466e+06	8.91525e+07	9.79509e+07	1.32056e+06	7.1278e+06	1.11231e+07	4.73048e+06	5.24499e+07	8.56767e+06	3.31807e+08	3.00494e+07	2.07991e+07	6.4971e+06	5512.57	3.5698e+08	935156	397055	4994.77	2.33979e+07	8.87904e+07	877874	1.62226e+06	3.71792e+07	7.6133e+06	8.98377e+07
53	20181211-PMF-JPREN-AS-470__GCMS_EI__1__0062_62	2	2	G3	Btx642	Grain	Full N	2.40585e+07	6.58718e+07	2.48575e+08	3.06312e+08	3.38097e+08	2.70338e+08	3.08549e+08	4.92066e+07	4.02429e+08	1.00337e+07	5.89133e+07	3.38608e+07	4.74298e+08	1.15957e+07	5.43703e+07	1.68585e+07	4.56246e+07	2.58863e+06	9.02215e+07	1.08303e+08	2.3611e+06	6.09169e+06	2.21117e+06	7.5e+06	1.46783e+07	1.3004e+07	5.12511e+08	4.27332e+07	2.88323e+07	1.31847e+07	40670.8	4.7918e+08	1.34338e+06	285719	35673.3	4.75026e+07	2.01773e+08	916407	2.09471e+06	5.33552e+07	1.32846e+07	1.37518e+08
57	20181211-PMF-JPREN-AS-470__GCMS_EI__1__0067_67	7	1	G3	Btx642	Grain	Full N	8.01616e+07	7.33472e+07	1.40016e+08	2.91995e+08	1.01979e+08	9.27239e+07	2.99365e+08	3.84981e+07	7.65651e+07	1.95816e+07	2.91561e+07	3.54118e+07	1.67511e+08	6.79716e+06	3.04089e+07	3.46687e+07	4.00398e+07	3.18967e+06	8.60006e+07	8.21263e+07	1.04496e+06	1.16995e+07	3.08688e+06	3.81961e+06	2.62069e+07	3.86528e+06	1.53371e+08	2.2245e+07	1.54816e+07	3.25828e+06	53120.8	2.09258e+08	699863	605989	42674.4	3.03766e+07	7.45257e+07	1.19086e+06	2.39854e+06	2.84012e+07	2.80938e+06	3.41583e+07
98	20181211-PMF-JPREN-AS-470__GCMS_EI__2__0116_38	2	2	G3	Btx642	Grain	Low N	2.83442e+07	7.90468e+06	1.24187e+08	2.93726e+08	2.8725e+08	2.29904e+08	2.57024e+08	2.25403e+07	2.63988e+08	3.15766e+06	2.04328e+07	2.32494e+07	5.96614e+08	6.04572e+06	4.28821e+07	1.00981e+07	5.67964e+07	2.59515e+06	9.29708e+07	1.96571e+06	1.68453e+06	5.89709e+06	1.25234e+06	5.97271e+06	4.55739e+06	1.4994e+07	5.21341e+08	3.18364e+07	2.27377e+07	1.14039e+07	21943.5	4.82723e+08	1.81405e+06	226668	16791.6	1.00673e+07	2.68432e+07	701447	700596	7.08291e+07	9.06189e+06	1.40627e+08
139	20181211-PMF-JPREN-AS-470__GCMS_EI__2__0164_86	1	2	G3	Btx642	Grain	Low N	6.8034e+07	1.50145e+07	7.1549e+07	2.87102e+08	7.3456e+07	120803866	2.71723e+08	1.83245e+07	4.83385e+07	6.26236e+06	1.31833e+07	2.34851e+07	1.0375e+08	4.40701e+06	2.89197e+07	4.70458e+07	5.4457e+07	2.60703e+06	9.30362e+07	2.42043e+07	1.05524e+06	3.25495e+07	6.16562e+06	3.83864e+06	4.94973e+06	3.52013e+06	1.19995e+08	2.08633e+07	1.49368e+07	3.47208e+06	44214.5	1.74061e+08	627904	559995	36870.8	2.15079e+07	5.35198e+07	794401	761142	2.61662e+07	1.84272e+06	2.8453e+07
161	20181211-PMF-JPREN-AS-470__GCMS_EI__3__0190_20	6	1	G3	Btx642	Grain	Low N	8.8803e+07	4.17346e+07	1.52544e+08	2.92754e+08	1.08839e+08	1.63423e+08	3.24406e+08	2.56068e+07	8.27428e+07	1.28658e+07	2.23422e+07	3.20657e+07	1.0627e+08	5.74978e+06	5.41583e+07	5.80623e+07	5.82248e+07	3.04891e+06	9.32451e+07	1.53353e+07	1.89307e+06	1.11789e+07	3.44346e+06	7.22284e+06	3.78239e+06	4.0826e+06	144607384	4.04908e+07	2.81179e+07	5.51896e+06	44701.7	1.86598e+08	734109	584442	48640.2	1.58911e+07	4.44771e+07	1.17493e+06	1.64126e+06	3.00132e+07	2.99735e+06	3.44603e+07
351	20181211-PMF-JPREN-AS-470__GCMS_EI__5__0414_74	6	1	G3	Btx642	Grain	Full N	3.25995e+07	1.08644e+08	1.2815e+08	2.89938e+08	137659691	1.04368e+08	3.3895e+08	3.09506e+07	9.59e+07	1.34106e+07	2.72003e+07	2.6384e+07	232873080	5.17526e+06	4.12613e+07	4.06128e+07	4.47461e+07	3.29345e+06	9.36585e+07	2.13859e+07	1.43477e+06	9.73984e+06	1.00772e+07	5.36365e+06	2.86319e+07	5.43326e+06	2.18859e+08	3.064e+07	2.12285e+07	5.0351e+06	52593.2	2.88921e+08	942817	316094	47462.8	2.2775e+07	8.49065e+07	744958	1.76104e+06	3.96058e+07	3.57661e+06	4.58682e+07
79	20181211-PMF-JPREN-AS-470__GCMS_EI__2__0094_16	8	6	S10	China17	Sweet	Full N	4.8162e+07	1.93135e+08	208626878	2.93259e+08	2.03618e+08	1.07327e+08	3.24327e+08	1.90992e+07	1.55282e+08	5.13368e+07	6.60653e+07	1.28839e+07	1.73143e+08	7.70984e+06	4.35264e+07	2.32505e+07	3.50163e+07	2.54234e+06	8.57185e+07	1.06264e+07	1.83417e+06	1.00419e+07	2.15611e+06	5.65978e+06	8.23131e+06	3.27508e+06	1.46652e+08	3.20414e+07	2.2408e+07	5.99656e+06	46161.1	2.0635e+08	542296	390092	42572	3.90498e+07	7.54981e+07	1.1074e+06	6.13088e+06	2.28658e+07	5.23855e+06	3.64839e+07
123	20181211-PMF-JPREN-AS-470__GCMS_EI__2__0145_67	2	6	S10	China17	Sweet	Low N	9.47321e+07	1.49913e+07	2.00825e+08	2.88697e+08	2.33468e+08	2.15967e+08	3.38425e+08	1.1156e+07	1.91957e+08	8.66458e+06	2.24024e+07	1.68188e+07	2.43384e+08	7.78749e+06	8.21289e+07	2.6311e+07	6.87944e+07	2.88003e+06	8.84298e+07	1.47373e+06	2.87402e+06	1.02786e+07	1.67843e+06	1.14066e+07	2.6685e+06	5.43651e+06	2.41104e+08	6.24051e+07	4.39121e+07	8.83413e+06	45143.6	2.94426e+08	1.01489e+06	727881	76468.9	3.23994e+06	6.08157e+06	1.53685e+06	1.15208e+06	4.03383e+07	6.58645e+06	4.73448e+07
178	20181211-PMF-JPREN-AS-470__GCMS_EI__3__0210_40	8	6	S10	China17	Sweet	Low N	3.82977e+07	2.6817e+07	1.66731e+08	2.90688e+08	1.90187e+08	206182928	3.80406e+08	1.06962e+07	1.46483e+08	7.04161e+06	4.25488e+07	2.04169e+07	1.86854e+08	5.91237e+06	5.99237e+07	3.51524e+07	6.63824e+07	2.78932e+06	9.2536e+07	1.57802e+06	1.95017e+06	4.90664e+06	1.65835e+06	7.70926e+06	2.64457e+06	3.93114e+06	1.72298e+08	4.45384e+07	3.21751e+07	6.13918e+06	26567.9	2.26891e+08	671831	334160	44195.1	8.40209e+06	2.1581e+07	917969	1.02735e+06	2.81275e+07	5.10621e+06	3.58623e+07
202	20181211-PMF-JPREN-AS-470__GCMS_EI__3__0238_68	6	6	S10	China17	Sweet	Full N	3.57238e+07	1.28161e+08	2.89247e+08	2.95191e+08	3.0174e+08	2.16779e+08	4.19323e+08	1.89849e+07	2.51219e+08	1.59056e+07	5.54366e+07	2.20322e+07	2.00881e+08	8.88969e+06	8.09873e+07	2.7861e+07	4.23076e+07	2.93285e+06	9.2083e+07	1.08619e+07	3.34352e+06	2.64119e+06	1.43902e+06	1.06509e+07	5.24035e+06	4.02138e+06	1.89953e+08	6.0888e+07	4.23601e+07	8.47393e+06	49697.3	2.32967e+08	660136	286153	50110.3	2.5658e+07	8.86356e+07	1.14286e+06	2.36303e+06	2.73514e+07	8.96978e+06	5.67451e+07
269	20181211-PMF-JPREN-AS-470__GCMS_EI__4__0317_55	1	3	S10	China17	Sweet	Full N	1.3748e+07	9.94854e+07	2.57275e+08	2.94972e+08	3.29839e+08	1.98569e+08	263394917	2.01442e+07	3.01312e+08	6.7869e+06	2.96394e+07	7.81542e+06	288798340	5.00585e+06	3.05083e+08	6.53968e+07	6.93696e+07	3.55188e+06	9.33584e+07	1.55855e+07	1.24848e+07	2.11019e+06	1.28682e+06	4.66133e+07	5.10902e+06	1.21945e+07	4.38522e+08	258318937	1.80947e+08	2.20538e+07	134484	5.00965e+08	2.75783e+06	130214	147686	1.67229e+07	5.80558e+07	568678	931618	9.4379e+07	1.04624e+07	108300881
295	20181211-PMF-JPREN-AS-470__GCMS_EI__5__0349_09	2	6	S10	China17	Sweet	Full N	3.06531e+07	2.79259e+07	6.82685e+07	2.94556e+08	4.0727e+07	8.42755e+07	3.23398e+08	8.19121e+06	2.68473e+07	6.09439e+06	1.11342e+07	9.20183e+06	4.96951e+07	4.09236e+06	5.22357e+07	1.25344e+08	7.44966e+07	3.04596e+06	8.66148e+07	1.67795e+07	1.34506e+06	5.52189e+06	1.11358e+06	6.75165e+06	968533	2.24833e+06	3.74877e+07	3.79463e+07	2.73665e+07	2.77506e+06	40752.5	5.06313e+07	371680	282466	36604.5	1.63837e+07	3.41598e+07	719041	687562	1.63756e+07	1.02739e+06	1.66161e+07
338	20181211-PMF-JPREN-AS-470__GCMS_EI__5__0399_59	1	3	S10	China17	Sweet	Low N	3.17555e+07	8.15249e+07	2.37972e+08	2.78288e+08	2.92015e+08	1.90021e+08	3.71443e+08	1.53914e+07	2.71461e+08	9.53485e+06	3.84201e+07	1.90321e+07	3.62144e+08	4.84327e+06	101923468	2.84149e+07	5.66113e+07	2.82765e+06	1.00734e+08	2.31741e+06	3.24223e+06	2.95352e+06	978476	1.43621e+07	3.52941e+06	8.08396e+06	3.5781e+08	7.84785e+07	56212850	9.63284e+06	41965.5	4.05284e+08	1.46014e+06	289713	70307.3	9.7425e+06	2.42277e+07	882703	1.27945e+06	5.7548e+07	9.1604e+06	1.13075e+08
342	20181211-PMF-JPREN-AS-470__GCMS_EI__5__0403_63	6	6	S10	China17	Sweet	Low N	2.25938e+07	1.31087e+08	2.98822e+08	2.8193e+08	2.95429e+08	2.00922e+08	3.42015e+08	1.6537e+07	2.72276e+08	2.03373e+07	4.665e+07	1.9331e+07	3.15947e+08	5.7386e+06	1.06058e+08	2.57382e+07	5.68862e+07	3.15974e+06	9.1818e+07	4.45838e+06	3.56646e+06	2.0772e+06	3.15439e+06	1.4737e+07	3.98201e+06	7.11488e+06	3.10702e+08	8.3188e+07	5.77797e+07	1.03703e+07	51889.3	3.77702e+08	1.28997e+06	191214	75044.3	1.1523e+07	1.99699e+07	619632	2.5863e+06	5.09161e+07	9.67962e+06	9.80297e+07
350	20181211-PMF-JPREN-AS-470__GCMS_EI__5__0413_73	7	3	S10	China17	Sweet	Full N	2.85001e+07	4.77039e+07	1.9591e+08	2.84553e+08	1.26141e+08	1.78938e+08	3.75221e+08	1.37306e+07	8.65756e+07	11282284	4.70731e+07	1.65661e+07	5.25309e+07	7.58537e+06	6.03065e+07	6.93155e+07	4.36758e+07	3.09487e+06	9.5056e+07	3.40082e+07	2.05089e+06	3.37093e+06	487494	8.21445e+06	3.00658e+06	2.21541e+06	7.69018e+07	4.62061e+07	3.23353e+07	4.72488e+06	79646.7	1.09122e+08	361554	230178	52582.3	2.64529e+07	8.50688e+07	702929	1.29958e+06	1.60925e+07	3.02159e+06	1.74597e+07
362	20181211-PMF-JPREN-AS-470__GCMS_EI__5__0427_87	7	3	S10	China17	Sweet	Low N	1.66231e+07	7.15164e+06	9.29463e+07	2.93278e+08	7.35195e+07	1.14543e+08	1.44347e+08	6.68252e+06	4.9915e+07	4.14307e+06	1.19407e+07	1.29848e+07	6.15511e+07	2.43999e+06	2.78073e+07	5.03258e+07	5.73718e+07	2.99844e+06	9.69532e+07	2.39545e+06	926235	982274	256708	3.78655e+06	641521	1.65843e+06	5.71132e+07	2.09369e+07	1.48364e+07	2.13687e+06	46176.5	7.99541e+07	285287	161089	31406.1	6.01034e+06	3.1397e+07	391895	522762	1.19712e+07	1.90701e+06	1.3476e+07
108	20181211-PMF-JPREN-AS-470__GCMS_EI__2__0127_49	8	3	S2	SanChiSan	Sweet	Full N	2.65e+07	5.82404e+07	8.76469e+07	2.80672e+08	3.70025e+07	101143333	366977630	2.07913e+07	2.59305e+07	1.40578e+07	2.07176e+07	1.12316e+07	5.32391e+07	5.26724e+06	2.15989e+07	5.56413e+07	4.39009e+07	2.66047e+06	8.60893e+07	8.00186e+06	766418	1.59775e+06	4.99822e+06	2.78661e+06	5.92608e+06	1.76966e+06	5.34403e+07	1.65232e+07	1.16008e+07	2.08727e+06	48786.7	7.80865e+07	322264	259106	37309.1	1.97673e+07	7.0297e+07	849676	1.60535e+06	1.33763e+07	977746	1.25744e+07
119	20181211-PMF-JPREN-AS-470__GCMS_EI__2__0140_62	1	5	S2	SanChiSan	Sweet	Full N	1.4002e+07	8.83154e+07	2.72372e+08	2.96824e+08	2.51858e+08	2.25324e+08	3.16286e+08	3.06485e+07	2.1086e+08	1.12012e+07	6.07395e+07	1.39744e+07	2.26792e+08	6.59356e+06	9.79082e+07	2.80195e+07	7.12932e+07	3.01681e+06	9.14138e+07	7.29864e+07	3.59126e+06	3.41937e+06	3.56887e+06	1.34997e+07	1.67683e+07	4.88564e+06	1.98815e+08	7.5587e+07	5.24166e+07	8.05446e+06	57788.9	272441834	906483	156510	76097.6	3.20466e+07	1.44784e+08	732983	1.49748e+06	3.51677e+07	7.31165e+06	4.09147e+07
144	20181211-PMF-JPREN-AS-470__GCMS_EI__2__0169_91	6	3	S2	SanChiSan	Sweet	Low N	8.41733e+07	1.23679e+07	4.37037e+07	280189565	3.88514e+07	1.01629e+08	3.10076e+08	2.8057e+07	2.61204e+07	8.4571e+06	1.62619e+07	2.17296e+07	6.66496e+07	9.30333e+06	1.98712e+07	7.24893e+07	5.25863e+07	3.09101e+06	9.00465e+07	2.54891e+07	724386	1.89052e+07	2.99321e+06	2.58059e+06	5.43188e+06	2.29796e+06	7.59449e+07	1.47476e+07	1.01134e+07	2.57171e+06	51041.6	1.06863e+08	398568	748416	32656.7	1.97035e+07	1.00692e+08	1.07971e+06	997101	1.69584e+07	1.02771e+06	1.84201e+07
164	20181211-PMF-JPREN-AS-470__GCMS_EI__3__0194_24	6	3	S2	SanChiSan	Sweet	Full N	1.68151e+07	1.33755e+08	1.41918e+08	2.8037e+08	7.93153e+07	117168648	4.1466e+08	2.51394e+07	5.93217e+07	2.41771e+07	3.48373e+07	1.21427e+07	6.08172e+07	6.3878e+06	4.81608e+07	7.32982e+07	4.21837e+07	3.21513e+06	9.37183e+07	4.59456e+07	1.70617e+06	4.28586e+06	4.65279e+06	6.31264e+06	3.93013e+06	2.44476e+06	7.84762e+07	3.67127e+07	2.50815e+07	3.55494e+06	30820.1	103134816	440695	154705	29666.9	3.0149e+07	1.09113e+08	962647	2.8514e+06	1.75334e+07	2.03896e+06	2.04733e+07
188	20181211-PMF-JPREN-AS-470__GCMS_EI__3__0222_52	7	6	S2	SanChiSan	Sweet	Full N	2.01238e+07	3.62172e+07	1.01664e+08	2.97571e+08	1.11465e+08	1.44072e+08	3.46915e+08	2.69615e+07	8.57446e+07	1.08223e+07	4.56885e+07	1.3158e+07	9.65874e+07	5.46572e+06	3.53779e+07	4.00611e+07	4.6648e+07	2.60616e+06	8.70998e+07	2.30345e+07	1.27066e+06	3.9755e+06	2.64372e+06	4.31791e+06	8.12192e+06	2.18761e+06	8.39159e+07	2.64269e+07	1.80868e+07	2.82027e+06	21891.6	1.1729e+08	372144	218324	21922.8	2.23816e+07	9.8633e+07	959334	1.46314e+06	1.54802e+07	3.05475e+06	1.81375e+07
215	20181211-PMF-JPREN-AS-470__GCMS_EI__3__0253_83	2	4	S2	SanChiSan	Sweet	Low N	1.76425e+07	1.16889e+07	1.54721e+08	2.82188e+08	130614693	187496069	2.54584e+08	1.46235e+07	9.6172e+07	5.25141e+06	2.12825e+07	2.27111e+07	9.3281e+07	4.39243e+06	4.87153e+07	3.66102e+07	5.75174e+07	3.14603e+06	8.75939e+07	1.39772e+06	1.51971e+06	8.41355e+06	6.97583e+06	6.53457e+06	6.45883e+06	3.15357e+06	1.20375e+08	3.59393e+07	2.57274e+07	4.3883e+06	52080.6	1.61399e+08	527560	191118	41934.2	8.25893e+06	1.60134e+07	768818	654842	2.31294e+07	3.53949e+06	2.7457e+07
249	20181211-PMF-JPREN-AS-470__GCMS_EI__4__0294_32	2	4	S2	SanChiSan	Sweet	Full N	1.09026e+07	7.57597e+07	3.37654e+08	2.95774e+08	4.35077e+08	3.24878e+08	338474094	3.40809e+07	5.29851e+08	9.98883e+06	7.38613e+07	2.33811e+07	4.78386e+08	1.00796e+07	1.18632e+08	1.8738e+07	6.04319e+07	3.25939e+06	9.00296e+07	1.40828e+08	4.21153e+06	2.7321e+06	3.21687e+06	1.64069e+07	6.71872e+06	1.48905e+07	5.42997e+08	9.07341e+07	6.55369e+07	1.77873e+07	45039	491808460	1.64437e+06	135971	111239	6.84508e+07	3.0874e+08	851473	2.66836e+06	5.74918e+07	1.28608e+07	1.38276e+08
308	20181211-PMF-JPREN-AS-470__GCMS_EI__5__0364_24	1	5	S2	SanChiSan	Sweet	Low N	1.81715e+07	3.26172e+07	1.53241e+08	2.91902e+08	6.70392e+07	1.59567e+08	2.5096e+08	2.18013e+07	4.51811e+07	7.29048e+06	1.91942e+07	1.5721e+07	8.05494e+07	4.64596e+06	1.41283e+08	1.42749e+08	6.86904e+07	3.25642e+06	9.4677e+07	6.26635e+06	3.89226e+06	1.03513e+07	8.18548e+06	1.99618e+07	5.24251e+06	3.45012e+06	5.94705e+07	1.10422e+08	7.78433e+07	6.99149e+06	118532	7.01974e+07	579670	175631	86116.1	1.75926e+07	6.32683e+07	646432	805026	2.63812e+07	1.65821e+06	2.68154e+07
312	20181211-PMF-JPREN-AS-470__GCMS_EI__5__0368_28	7	6	S2	SanChiSan	Sweet	Low N	1.11464e+07	2.76303e+07	2.62544e+08	3.09616e+08	2.36805e+08	2.65071e+08	2.92632e+08	3.46499e+07	1.89014e+08	6.71953e+06	6.7333e+07	2.06661e+07	1.73854e+08	5.15116e+06	2.16211e+08	6.57487e+07	7.9495e+07	3.57449e+06	8.72906e+07	2.02414e+08	6.63267e+06	1.92279e+06	648256	31026004	3.19636e+06	7.38942e+06	2.4178e+08	1.73546e+08	1.21282e+08	1.23746e+07	136213	3.10313e+08	1.32249e+06	101269	134486	7.50677e+07	1.4415e+08	570323	918064	5.44295e+07	6.75435e+06	5.76901e+07
335	20181211-PMF-JPREN-AS-470__GCMS_EI__5__0395_55	8	3	S2	SanChiSan	Sweet	Low N	5.80091e+07	206749529	2.03885e+08	2.91688e+08	1.09708e+08	8.94217e+07	4.02626e+08	2.23328e+07	7.69869e+07	4.36585e+07	2.67637e+07	1.21645e+07	1.42421e+08	4.46918e+06	3.99739e+07	5.07089e+07	5.85341e+07	3.12832e+06	9.64128e+07	1.5901e+07	1.20651e+06	5.12839e+06	7.08419e+06	4.95345e+06	1.1038e+07	3.47753e+06	1.32962e+08	3.01165e+07	2.10159e+07	3.33811e+06	26661.2	1.81472e+08	628851	454776	35325.7	2.87875e+07	5.13496e+07	1.13058e+06	5.16327e+06	2.63939e+07	2.8012e+06	2.86527e+07
18	20181211-PMF-JPREN-AS-470__GCMS_EI__1__0021_21	1	8	S3	ICSV700	Sweet	Full N	3.72701e+07	3.54582e+07	8.06215e+07	292348644	2.66092e+08	210939064	3.11866e+08	2.68191e+07	2.223e+08	7.56273e+06	1.26363e+07	2.84079e+07	5.24053e+08	4.54682e+06	1.84416e+08	6.29328e+07	6.25728e+07	3.15551e+06	8.5608e+07	1.51658e+06	6.06184e+06	1.71385e+06	2.94781e+07	2.69406e+07	1.33604e+07	1.30182e+07	5.39516e+08	152651899	1.09717e+08	1.23952e+07	28458.8	547732920	2.55386e+06	308330	23297.3	4.90391e+06	2.43241e+07	820595	1.06266e+06	9.86465e+07	7.61641e+06	1.19287e+08
58	20181211-PMF-JPREN-AS-470__GCMS_EI__1__0068_68	8	18	S3	ICSV700	Sweet	Low N	3.86272e+07	5.57354e+07	1.11467e+08	2.23741e+08	1.05115e+07	1.5949e+08	4.0926e+08	8.67373e+06	7.45302e+06	1.27787e+07	9.31046e+06	6.08781e+06	3.07757e+07	2.80054e+06	1.00325e+07	7.46703e+07	5.36096e+07	2.32414e+06	9.69993e+07	1.05349e+06	274011	897861	9.39815e+06	1.02856e+06	2.96018e+06	1.25061e+06	3.73872e+07	7.28191e+06	4.74395e+06	832345	33944.1	4.9879e+07	240908	360757	25627.2	7.1731e+06	1.62076e+07	1.00524e+06	1.45304e+06	9.36156e+06	304753	1.00212e+07
63	20181211-PMF-JPREN-AS-470__GCMS_EI__1__0074_74	6	13	S3	ICSV700	Sweet	Low N	5.35604e+07	6.3741e+07	2.36386e+08	2.76297e+08	3.23129e+08	2.39659e+08	341871396	2.51909e+07	3.21908e+08	8.53813e+06	5.74394e+07	1.23579e+07	4.58829e+08	6.62172e+06	4.5932e+07	1.89664e+07	5.47861e+07	2.87966e+06	9.08452e+07	2.02074e+06	1.75529e+06	567464	1.65868e+07	6.06541e+06	1.48573e+07	1.20031e+07	4.61198e+08	3.456e+07	2.39171e+07	1.14524e+07	40060.9	4.61168e+08	1.17391e+06	471935	37510	9.52647e+06	2.08464e+07	1.20659e+06	2.1385e+06	4.97103e+07	1.13507e+07	1.23844e+08
75	20181211-PMF-JPREN-AS-470__GCMS_EI__2__0089_11	1	8	S3	ICSV700	Sweet	Low N	3.35602e+07	4.19752e+07	2.12089e+08	3.07742e+08	2.80665e+08	2.72995e+08	2.8657e+08	2.327e+07	2.66879e+08	6.2632e+06	2.75236e+07	2.05147e+07	402187564	7.61386e+06	4.62447e+07	1.05883e+07	4.6039e+07	2.91841e+06	9.21574e+07	2.13599e+06	1.66861e+06	809948	2.17366e+07	6.28518e+06	9.87678e+06	9.2753e+06	3.24468e+08	3.42221e+07	24355228	8.28318e+06	69601	3.73822e+08	999498	316959	56654.1	1.68253e+07	2.74059e+07	901473	1.10027e+06	4.05861e+07	9.0336e+06	8.0994e+07
127	20181211-PMF-JPREN-AS-470__GCMS_EI__2__0150_72	6	13	S3	ICSV700	Sweet	Full N	5.0779e+07	1.65022e+08	3.3658e+08	3.01267e+08	3.33138e+08	2.73721e+08	3.87325e+08	4.73328e+07	4.10342e+08	2.24358e+07	5.83389e+07	1.21402e+07	4.47338e+08	9.58555e+06	6.47154e+07	1.0101e+07	5.24472e+07	2.83411e+06	9.51678e+07	2.89372e+06	2.84402e+06	330019	2.21944e+07	8.6864e+06	2.97566e+07	1.2111e+07	4.64118e+08	4.92905e+07	3.5401e+07	1.43027e+07	31545.6	4.17056e+08	1.33806e+06	468588	79063.5	1.36879e+07	3.11318e+07	1.14282e+06	4.8763e+06	5.20083e+07	1.21239e+07	1.14837e+08
156	20181211-PMF-JPREN-AS-470__GCMS_EI__3__0184_14	7	11	S3	ICSV700	Sweet	Full N	3.80854e+07	9.10663e+06	5.41825e+07	3.02508e+08	8.87175e+06	1.53002e+08	2.81259e+08	1.89488e+07	6.17284e+06	5.86995e+06	1.08994e+07	2.30609e+07	1.77969e+07	3.99539e+06	9.88231e+06	9.49872e+07	5.1857e+07	2.93838e+06	9.57023e+07	2.3425e+06	297689	925363	2.7573e+07	1.15294e+06	3.27754e+06	831911	1.44131e+07	7.18139e+06	4.69617e+06	834878	48412.6	1.87934e+07	142244	285930	35705.1	1.87689e+07	7.37312e+07	862512	682140	5.53272e+06	226298	6.42833e+06
176	20181211-PMF-JPREN-AS-470__GCMS_EI__3__0208_38	2	18	S3	ICSV700	Sweet	Full N	2.08114e+07	1.06297e+08	1.26793e+08	294128734	9.3519e+07	210128149	347763088	1.73964e+07	7.03212e+07	1.06822e+07	2.58384e+07	1.41427e+07	6.32953e+07	3.55453e+06	3.69472e+07	4.41223e+07	5.42132e+07	2.6243e+06	9.17172e+07	4.25995e+07	1.2032e+06	5.78128e+07	7.52042e+06	4.65578e+06	6.88112e+06	2.20832e+06	7.86577e+07	2.75828e+07	1.93106e+07	2.53715e+06	43309.2	1.06276e+08	372649	218994	30497.5	2.84837e+07	1.34501e+08	999702	1.29644e+06	1.55235e+07	2.45558e+06	1.80636e+07
253	20181211-PMF-JPREN-AS-470__GCMS_EI__4__0299_37	8	18	S3	ICSV700	Sweet	Full N	3.93029e+07	4.75771e+07	2.04966e+08	2.94185e+08	3.2907e+07	1.87851e+08	3.88248e+08	2.5702e+07	2.32334e+07	7.96152e+06	1.91389e+07	9.23692e+06	4.45358e+07	5.74946e+06	6.05985e+07	1.41752e+08	4.54699e+07	3.50742e+06	9.2396e+07	4.77839e+06	2.04435e+06	536670	1.77163e+07	7.95825e+06	9.81327e+06	2.03746e+06	3.40435e+07	4.62347e+07	3.16394e+07	4.15182e+06	62387.1	4.08444e+07	324977	312125	66590.9	2.35809e+07	6.82667e+07	1.05312e+06	882204	1.44977e+07	875307	1.60428e+07
315	20181211-PMF-JPREN-AS-470__GCMS_EI__5__0372_32	2	18	S3	ICSV700	Sweet	Low N	4.63239e+07	1.23426e+07	1.41658e+08	2.93543e+08	8.35638e+07	2.15271e+08	1.9567e+08	1.70897e+07	5.56265e+07	6.16778e+06	1.49211e+07	1.21004e+07	1.07665e+08	3.36808e+06	9.26946e+07	1.06265e+08	6.93498e+07	2.87378e+06	8.89452e+07	1.1035e+06	2.55928e+06	2.47257e+06	4.90414e+06	1.26976e+07	2.01573e+06	4.6326e+06	8.30229e+07	6.99119e+07	5.00409e+07	5.24102e+06	165964	1.70626e+08	818948	360358	108132	2.33512e+06	1.53142e+07	1.02857e+06	676255	3.51591e+07	2.16734e+06	3.71922e+07
339	20181211-PMF-JPREN-AS-470__GCMS_EI__5__0400_60	7	11	S3	ICSV700	Sweet	Low N	6.58438e+07	5.45666e+07	306499361	2.88869e+08	2.98892e+08	3.72534e+08	3.13417e+08	3.61959e+07	3.02914e+08	1.09337e+07	3.7141e+07	2.23908e+07	3.36831e+08	9.97835e+06	1.00457e+08	2.71016e+07	6.24662e+07	3.3986e+06	9.51889e+07	3.46465e+06	2.98129e+06	411854	16672257	1.40712e+07	6.25395e+06	9.08141e+06	3.34288e+08	7.78629e+07	5.47752e+07	9.2305e+06	57899.5	379192138	1.30111e+06	536216	74044.7	2.51922e+07	4.35641e+07	1.18589e+06	1.6935e+06	5.00359e+07	1.0549e+07	1.02685e+08
4	20181211-PMF-JPREN-AS-470__GCMS_EI__1__0005_05	6	22	S4	Atlas	Sweet	Low N	5.3974e+07	1.30275e+08	2.41795e+08	2.93274e+08	3.15325e+08	2.10928e+08	3.79735e+08	2.13523e+07	3.61681e+08	1.1772e+07	2.26133e+07	1.56577e+07	5.95086e+08	7.48405e+06	3.28459e+08	7.60081e+07	6.04393e+07	3.19869e+06	8.06923e+07	1.41573e+06	1.36722e+07	1.50492e+06	9.33411e+06	5.53753e+07	1.71511e+07	1.54309e+07	6.41025e+08	3.32683e+08	2.33706e+08	2.57281e+07	53601.5	5.67807e+08	3.17319e+06	400434	40677.9	76874	1.54585e+07	1.07779e+06	1.7816e+06	1.15166e+08	1.29979e+07	1.39895e+08
56	20181211-PMF-JPREN-AS-470__GCMS_EI__1__0066_66	7	19	S4	Atlas	Sweet	Full N	5.48013e+07	1.53366e+07	7.25959e+07	2.8041e+08	1.32916e+08	8.75699e+07	3.34321e+08	1.63321e+07	9.99455e+07	1.04959e+07	12349090	3.01078e+07	1.13013e+08	3.47283e+06	5.03197e+07	3.69758e+07	4.6352e+07	3.64567e+06	9.24751e+07	2.21125e+06	1.57597e+06	3.56055e+06	2.49233e+06	6.74009e+06	2.09473e+07	3.71587e+06	1.359e+08	3.65257e+07	2.64549e+07	3.97851e+06	46569.2	1.85644e+08	680211	404076	33529.1	1.31948e+07	3.39852e+07	894265	1.29036e+06	2.73794e+07	3.60359e+06	3.20171e+07
60	20181211-PMF-JPREN-AS-470__GCMS_EI__1__0070_70	2	7	S4	Atlas	Sweet	Full N	5.92002e+07	4.05562e+07	1.39439e+08	2.89262e+08	397499016	230459798	2.93516e+08	3.0374e+07	4.70519e+08	1.06569e+07	3.64067e+07	4.03499e+07	570371311	9.84553e+06	6.40449e+07	1.42055e+07	6.9906e+07	3.24507e+06	9.13888e+07	6.2993e+06	2.5462e+06	9.27617e+06	6.0377e+06	9.13034e+06	2.97712e+07	1.55823e+07	6.24049e+08	4.88918e+07	3.42641e+07	2.00106e+07	35941	5.57877e+08	1.52182e+06	457973	26050.7	2.37257e+07	6.06759e+07	1.20559e+06	2.36435e+06	6.17825e+07	1.41827e+07	159394745
86	20181211-PMF-JPREN-AS-470__GCMS_EI__2__0102_24	1	20	S4	Atlas	Sweet	Full N	2.49298e+07	2.75993e+07	152447187	2.93198e+08	3.18342e+08	2.161e+08	3.67862e+08	2.57527e+07	3.5556e+08	5.5736e+06	5.0505e+07	2.81651e+07	4.22302e+08	6.73806e+06	6.96791e+07	8.93556e+06	4.72894e+07	2.92393e+06	9.34383e+07	2.28171e+06	2.69345e+06	1.14506e+07	1.11766e+07	9.3558e+06	1.59882e+07	9.50075e+06	3.38291e+08	5.19516e+07	3.71902e+07	9.59733e+06	64608.4	3.73462e+08	1.07968e+06	255236	51468	1.30578e+07	4.25736e+07	836109	1.05152e+06	4.21361e+07	1.19443e+07	7.96091e+07
105	20181211-PMF-JPREN-AS-470__GCMS_EI__2__0124_46	6	22	S4	Atlas	Sweet	Full N	3.89131e+07	3.4513e+07	1.59289e+08	2.95707e+08	2.34069e+08	1.98063e+08	4.15156e+08	1.98128e+07	1.87282e+08	8.58916e+06	3.29044e+07	2.08204e+07	2.55575e+08	6.34032e+06	7.81195e+07	2.73191e+07	6.13664e+07	2.72317e+06	9.64234e+07	1.52506e+06	2.41872e+06	478369	7.30079e+06	1.07237e+07	9.35679e+06	4.96893e+06	2.14075e+08	6.09102e+07	4.26209e+07	6.55433e+06	47707.8	2.78031e+08	877020	354735	35177.7	9.42129e+06	2.73682e+07	993592	1.10369e+06	3.63866e+07	6.5491e+06	3.93057e+07
143	20181211-PMF-JPREN-AS-470__GCMS_EI__2__0168_90	8	13	S4	Atlas	Sweet	Full N	7.67446e+07	3.33663e+07	1.18583e+08	2.74839e+08	1.84166e+08	154186888	3.598e+08	1.1305e+07	1.39564e+08	8.94654e+06	7.2773e+06	17660478	1.20452e+08	4.96863e+06	7.46639e+07	4.46066e+07	6.47248e+07	2.75361e+06	9.41874e+07	1.99938e+06	2.3238e+06	685804	5.72156e+06	1.02062e+07	2.24483e+06	3.83351e+06	1.49505e+08	5.59606e+07	3.98746e+07	5.53238e+06	39384	207928712	665155	636448	34929.5	1.14115e+07	3.94103e+07	883940	1.11546e+06	2.83619e+07	4.67808e+06	3.24469e+07
149	20181211-PMF-JPREN-AS-470__GCMS_EI__3__0176_06	1	20	S4	Atlas	Sweet	Low N	2.87294e+07	7.21092e+07	1.8586e+08	2.90286e+08	3.92672e+08	1.26773e+08	2.26834e+08	1.62242e+07	407204638	7.0888e+06	32393583	9.92085e+06	5.10076e+08	4.21187e+06	7.64387e+07	1.23478e+07	4.67963e+07	3.23044e+06	9.11546e+07	1.29901e+06	2.92314e+06	2.96121e+06	3.98385e+06	1.05247e+07	6.46549e+06	1.49559e+07	5.65612e+08	5.77812e+07	4.09814e+07	1.36796e+07	33690.6	5.80815e+08	1.85757e+06	275665	32626.3	4.90477e+06	1.0863e+07	721097	1.31313e+06	6.93072e+07	1.31448e+07	1.59454e+08
227	20181211-PMF-JPREN-AS-470__GCMS_EI__4__0268_06	7	19	S4	Atlas	Sweet	Low N	3.46137e+07	5.01689e+06	6.32946e+07	3.01194e+08	8.16852e+07	1.46217e+08	2.47174e+08	2.90555e+07	5.92781e+07	5.25055e+06	1.31171e+07	2.46004e+07	8.28754e+07	3.65954e+06	7.357e+07	7.7245e+07	4.15436e+07	3.36528e+06	9.69369e+07	857756	2.40987e+06	4.31341e+06	4.51391e+06	9.99473e+06	4.63268e+06	3.59013e+06	1.00304e+08	5.54068e+07	3.89842e+07	4.64135e+06	51718.4	1.34597e+08	626523	283682	43425.5	4.1549e+06	2.50165e+07	899226	573558	2.67444e+07	2.14547e+06	2.98446e+07
236	20181211-PMF-JPREN-AS-470__GCMS_EI__4__0279_17	2	7	S4	Atlas	Sweet	Low N	4.5662e+07	9.87281e+06	5.50911e+07	2.99704e+08	328390880	1.69414e+08	2.58175e+08	2.3392e+07	2.98657e+08	5.56963e+06	2.00751e+07	3.1767e+07	5.40848e+08	3.86096e+06	1.38887e+08	4.8697e+07	5.11347e+07	3.40821e+06	7.72425e+07	1.34549e+06	4.21097e+06	8.93575e+06	9.02795e+06	1.97285e+07	6.21222e+06	1.22087e+07	5.65254e+08	1.05694e+08	7.78923e+07	1.23142e+07	78634.1	5.85912e+08	2.70885e+06	390457	55029.4	6.88191e+06	1.66809e+07	1.09272e+06	889683	9.25849e+07	9.88709e+06	176300509
284	20181211-PMF-JPREN-AS-470__GCMS_EI__4__0335_73	8	13	S4	Atlas	Sweet	Low N	5.98439e+07	3.29285e+07	1.10853e+08	2.97021e+08	1.98151e+08	1.38984e+08	3.6483e+08	1.57218e+07	1.50652e+08	6.64394e+06	9.49168e+06	1.12804e+07	1.6258e+08	4.091e+06	2.25368e+08	1.06647e+08	5.93167e+07	2.93043e+06	8.81012e+07	1.50544e+06	7.38779e+06	2.8781e+06	5.5479e+06	3.30207e+07	4.57547e+06	6.57912e+06	126127189	1.78786e+08	1.2762e+08	1.20807e+07	68653.2	2.48221e+08	1.22068e+06	329563	50069.3	65657.3	1.16581e+07	861092	817089	4.9266e+07	5.30145e+06	5.8453e+07
28	20181211-PMF-JPREN-AS-470__GCMS_EI__1__0033_33	7	7	S5	Leoti	Sweet	Full N	3.77223e+07	2.14826e+07	8.97068e+07	2.85864e+08	2.64066e+08	1.31651e+08	3.73478e+08	1.92066e+07	2.25475e+08	6.90578e+06	3.29325e+07	3.42421e+07	3.60289e+08	3.80646e+06	8.63611e+07	3.32782e+07	4.96356e+07	3.00976e+06	8.88975e+07	1.11769e+07	2.83902e+06	1.01806e+06	1.49959e+06	1.097e+07	1.97876e+07	7.82165e+06	3.82089e+08	6.51228e+07	4.68074e+07	7.43125e+06	5071.1	4.22528e+08	1.35945e+06	319686	7694.85	1.34767e+07	3.83104e+07	889107	1.17901e+06	5.43015e+07	8.02052e+06	1.11048e+08
133	20181211-PMF-JPREN-AS-470__GCMS_EI__2__0157_79	2	24	S5	Leoti	Sweet	Full N	2.2436e+07	1.29016e+08	1.8314e+08	2.9021e+08	3.50011e+08	1.70144e+08	2.25848e+08	2.00135e+07	4.35815e+08	1.69757e+07	4.63101e+07	2.76145e+07	5.73025e+08	5.5253e+06	7.50276e+07	7.34931e+06	4.50746e+07	2.75024e+06	8.53605e+07	8.53899e+06	3.48447e+06	1.03132e+06	1.40824e+06	10071946	8.10817e+06	1.63057e+07	5.95647e+08	5.4764e+07	3.86549e+07	2.01648e+07	29542.8	498831690	2.01461e+06	232298	38251.2	1.37434e+07	6.85212e+07	812637	3.05165e+06	7.23593e+07	1.11716e+07	1.56896e+08
141	20181211-PMF-JPREN-AS-470__GCMS_EI__2__0166_88	1	9	S5	Leoti	Sweet	Low N	7.41464e+07	1.3456e+08	2.30828e+08	2.85683e+08	3.59815e+08	2.82221e+08	4.0611e+08	2.74179e+07	3.75012e+08	1.20542e+07	1.07461e+08	1.6692e+07	5.89576e+08	8.88988e+06	7.38973e+07	6.09725e+06	6.89324e+07	2.90403e+06	8.73908e+07	1.25283e+07	4.54214e+06	2.31893e+06	2.84857e+06	1.02004e+07	3.70277e+06	1.54379e+07	6.95261e+08	5.41397e+07	3.62966e+07	4.01451e+07	22103.9	5.40033e+08	2.1442e+06	702190	270987	1.44798e+07	3.94521e+07	1.15361e+06	3.47861e+06	7.88457e+07	9.31513e+06	1.79533e+08
181	20181211-PMF-JPREN-AS-470__GCMS_EI__3__0214_44	8	22	S5	Leoti	Sweet	Full N	6.15343e+07	3.44992e+07	1.21916e+08	2.82583e+08	3.32829e+08	1.71599e+08	3.99936e+08	1.50262e+07	2.77386e+08	9.94144e+06	2.57653e+07	3.09842e+07	361021293	5.1677e+06	8.06941e+07	2.13132e+07	5.3881e+07	2.81442e+06	9.2679e+07	5.38186e+06	2.95915e+06	790630	2.85855e+06	1.05886e+07	6.46589e+06	8.38202e+06	3.46223e+08	6.19413e+07	4.3704e+07	7.86639e+06	24258.7	3.99578e+08	1.15796e+06	531489	22345.1	1.36353e+07	5.18192e+07	1.19623e+06	1.70687e+06	4.61462e+07	9.07806e+06	9.72838e+07
186	20181211-PMF-JPREN-AS-470__GCMS_EI__3__0219_49	8	22	S5	Leoti	Sweet	Low N	4.77196e+07	4.20596e+07	121440869	2.82985e+08	4.00609e+08	2.0979e+08	3.87369e+08	1.1668e+07	4.19662e+08	8.26992e+06	2.46043e+07	1.66144e+07	5.99057e+08	4.01316e+06	5.63853e+07	1.30813e+07	6.56962e+07	2.34943e+06	8.93834e+07	1.77186e+06	2.43085e+06	4.5348e+06	3.09846e+06	7.71341e+06	4.76423e+06	1.50991e+07	5.96326e+08	4.31878e+07	3.05255e+07	1.4298e+07	21807	5.62939e+08	1.76249e+06	384604	22516	4.00973e+06	1.07234e+07	939175	1.78149e+06	6.83817e+07	1.3407e+07	1.6089e+08
328	20181211-PMF-JPREN-AS-470__GCMS_EI__5__0387_47	6	14	S5	Leoti	Sweet	Low N	3.55826e+07	3.35159e+07	1.38794e+08	2.97791e+08	3.27316e+08	2.45489e+08	2.61102e+08	4.80815e+07	4.19329e+08	4.53662e+06	2.76815e+07	2.68381e+07	4.70502e+08	4.33433e+06	1.00754e+08	1.57147e+07	6.76884e+07	3.21427e+06	8.93563e+07	2.18724e+06	3.04353e+06	1.39273e+06	1.54432e+06	1.41116e+07	9.83085e+06	1.46896e+07	4.69526e+08	7.60426e+07	5.4496e+07	1.24473e+07	45389.5	4.76352e+08	1.82091e+06	293335	44661.9	4.98604e+06	1.33369e+07	833626	1.29467e+06	6.41544e+07	14494121	1.38637e+08
333	20181211-PMF-JPREN-AS-470__GCMS_EI__5__0393_53	7	7	S5	Leoti	Sweet	Low N	6.55738e+07	5.05566e+07	1.99303e+08	2.83702e+08	3.60357e+08	2.86728e+08	3.00077e+08	2.01314e+07	4.56461e+08	6.83308e+06	26028115	2.06751e+07	4.79479e+08	4.83474e+06	9.05224e+07	1.42651e+07	6.19219e+07	2.44812e+06	8.86792e+07	2.22593e+06	3.32531e+06	576717	803707	1.31142e+07	3.04208e+06	1.50604e+07	4.83602e+08	7.00112e+07	4.99997e+07	1.46413e+07	31336.2	4.82278e+08	1.74648e+06	532920	62417	4.12495e+06	9.59551e+06	951090	1.62474e+06	6.39265e+07	1.37005e+07	1.45094e+08
344	20181211-PMF-JPREN-AS-470__GCMS_EI__5__0406_66	6	14	S5	Leoti	Sweet	Full N	9.33127e+07	5.40344e+07	177782858	2.80624e+08	322555575	1.99238e+08	3.8759e+08	2.07563e+07	3.5721e+08	1.30906e+07	3.59886e+07	3.99961e+07	4.14546e+08	5.27769e+06	1.01526e+08	1.93366e+07	5.9515e+07	3.09726e+06	9.8153e+07	5.75768e+06	3.35345e+06	822765	3.43042e+06	1.30244e+07	1.15658e+07	1.26444e+07	4.02984e+08	7.83268e+07	5.61934e+07	1.06218e+07	38291.5	4.29479e+08	1.54716e+06	765381	40493.9	1.22528e+07	3.21232e+07	1.33229e+06	2.12083e+06	5.83233e+07	1.25554e+07	1.23544e+08
365	20181211-PMF-JPREN-AS-470__GCMS_EI__5__0430_90	2	24	S5	Leoti	Sweet	Low N	2.94031e+07	5.73702e+06	8.9102e+07	3.12537e+08	6.98508e+07	2.01743e+08	2.20053e+08	6.50558e+07	4.97813e+07	3.58033e+06	2.16262e+07	1.68905e+07	4.97845e+07	4.71023e+06	3.08432e+07	6.3991e+07	6.24062e+07	3.24413e+06	9.55125e+07	3.73158e+06	982154	1.19856e+07	765408	4.35884e+06	2.48831e+06	2.0016e+06	6.56173e+07	2.35169e+07	1.62654e+07	2.59053e+06	105471	9.22273e+07	339354	253133	71228	9.25311e+06	2.96227e+07	893569	462119	1.44288e+07	1.8435e+06	1.52545e+07
55	20181211-PMF-JPREN-AS-470__GCMS_EI__1__0065_65	8	9	S8	Rio	Sweet	Full N	1.69264e+08	6.177e+07	119569118	2.84308e+08	4.77831e+07	115762407	4.31111e+08	1.67575e+07	3.59682e+07	1.94679e+07	1.02263e+07	2.01354e+07	5.97151e+07	4.73763e+06	2.28188e+07	5.50644e+07	3.85776e+07	3.15186e+06	9.09835e+07	2.10268e+06	691697	6.17992e+06	2.93385e+07	2.67869e+06	1.14935e+07	2.15928e+06	7.72174e+07	1.7233e+07	1.16341e+07	2.02502e+06	35249.1	1.07984e+08	412182	1.22929e+06	30191.5	1.37188e+07	2.57647e+07	1.51642e+06	2.26793e+06	1.64153e+07	1.36772e+06	1.79709e+07
65	20181211-PMF-JPREN-AS-470__GCMS_EI__1__0076_76	7	18	S8	Rio	Sweet	Full N	1.01838e+08	4.32002e+07	9.02101e+07	2.7976e+08	4.76686e+07	1.10948e+08	2.115e+08	3.08375e+07	3.63799e+07	1.79854e+07	1.07995e+07	3.32417e+07	8.57143e+07	3.86607e+06	1.68688e+07	3.95735e+07	4.88415e+07	2.70479e+06	9.26987e+07	2.47349e+06	511743	4.9288e+06	2.8198e+07	2.01975e+06	2.05445e+07	1.95395e+06	7.79517e+07	1.18791e+07	8.17114e+06	1.9748e+06	50036.6	1.10209e+08	356109	719561	37348.5	9.56833e+06	2.98047e+07	1.16675e+06	2.17836e+06	1.46916e+07	1.38526e+06	1.62419e+07
170	20181211-PMF-JPREN-AS-470__GCMS_EI__3__0201_31	6	7	S8	Rio	Sweet	Full N	8.65725e+07	6.80545e+07	1.40077e+08	2.90036e+08	6.26963e+07	2.02649e+08	4.13808e+08	2.32633e+07	4.79261e+07	1.82306e+07	2.07165e+07	2.33322e+07	5.59406e+07	6.05138e+06	2.48635e+07	5.69878e+07	5.6198e+07	2.53377e+06	9.33174e+07	2.73356e+06	742977	5.30584e+06	3.45897e+07	3.20434e+06	4.86306e+06	1.90194e+06	7.21878e+07	1.86093e+07	1.30782e+07	2.04392e+06	34650.2	9.55995e+07	336506	670856	28512.2	1.14989e+07	3.28909e+07	1.26897e+06	2.32366e+06	1.39198e+07	1.71587e+06	1.61041e+07
175	20181211-PMF-JPREN-AS-470__GCMS_EI__3__0207_37	6	7	S8	Rio	Sweet	Low N	1.57211e+08	4.20327e+07	1.27307e+08	2.87463e+08	8.75698e+07	1.33703e+08	2.42218e+08	2.22699e+07	6.66898e+07	1.33107e+07	1.1022e+07	1.86645e+07	1.02855e+08	3.46707e+06	2.42507e+07	3.49379e+07	6.09852e+07	3.12929e+06	9.21591e+07	1.21818e+06	785832	3.25535e+06	1.84462e+07	3.09328e+06	2.95128e+06	2.21589e+06	9.51899e+07	1.84291e+07	1.29521e+07	2.72243e+06	36000.6	1.28295e+08	393595	1.18162e+06	36137.5	5.5118e+06	1.45193e+07	1.72047e+06	1.753e+06	1.61942e+07	2.32105e+06	1.97463e+07
207	20181211-PMF-JPREN-AS-470__GCMS_EI__3__0244_74	8	9	S8	Rio	Sweet	Low N	1.52417e+08	2.87286e+07	7.86709e+07	2.87445e+08	7.99839e+07	1.00947e+08	3.85326e+08	2.287e+07	5.93918e+07	9.71461e+06	1.13871e+07	1.63097e+07	8.597e+07	3.53404e+06	3.64077e+07	5.01763e+07	5.08654e+07	3.22383e+06	9.11424e+07	1.22599e+06	1.2157e+06	3.94179e+06	2.47876e+07	4.69196e+06	4.71316e+06	3.21725e+06	111822598	2.71462e+07	1.89748e+07	3.41675e+06	32458.6	1.48574e+08	581184	1.19425e+06	33502.1	4.19231e+06	9.58109e+06	1.74087e+06	1.12221e+06	2.37617e+07	2.21822e+06	2.73307e+07
209	20181211-PMF-JPREN-AS-470__GCMS_EI__3__0246_76	1	14	S8	Rio	Sweet	Low N	4.09305e+07	2.66606e+07	6.60524e+07	2.89372e+08	1.20588e+08	1.15338e+08	2.82669e+08	1.34891e+07	8.98263e+07	4.76795e+06	4.27272e+06	7.40925e+06	1.07287e+08	1.72176e+06	6.39492e+07	4.69019e+07	4.97983e+07	2.62749e+06	8.69212e+07	1.05773e+06	2.14333e+06	3.55243e+06	1.28738e+07	8.4783e+06	3.13924e+06	3.87732e+06	1.3089e+08	4.73976e+07	3.37531e+07	4.38479e+06	52349.8	1.72974e+08	683813	312013	37384.9	4.89412e+06	1.17637e+07	700711	506951	2.98081e+07	3.33609e+06	3.38203e+07
247	20181211-PMF-JPREN-AS-470__GCMS_EI__4__0292_30	1	14	S8	Rio	Sweet	Full N	9.72653e+07	5.84436e+07	5.29084e+07	2.94537e+08	1.46203e+08	137519527	3.55545e+08	2.91559e+07	1.09618e+08	1.44162e+07	1.26621e+07	3.10456e+07	1.84132e+08	3.78401e+06	6.30956e+07	4.38342e+07	4.99878e+07	3.58731e+06	9.21758e+07	4.46008e+06	1.74345e+06	8.55043e+06	4.03268e+07	7.69411e+06	8.78751e+06	4.49776e+06	1.74111e+08	4.81818e+07	3.41833e+07	4.40199e+06	52935.5	2.27277e+08	777739	774245	49733.4	8.51265e+06	2.9327e+07	1.39093e+06	1.79368e+06	3.28139e+07	3.88736e+06	4.006e+07
251	20181211-PMF-JPREN-AS-470__GCMS_EI__4__0296_34	2	11	S8	Rio	Sweet	Full N	6.51759e+07	1.24691e+08	2.80395e+08	2.87413e+08	337041626	3.46385e+08	3.25206e+08	3.3195e+07	3.07883e+08	1.17373e+07	3.51593e+07	2.77902e+07	4.41193e+08	7.52167e+06	2.76167e+08	8.5435e+07	5.37237e+07	3.41364e+06	9.3969e+07	8.2352e+06	1.02846e+07	9.98157e+06	1.95308e+07	3.9852e+07	7.73904e+06	1.13018e+07	4.18873e+08	2.17253e+08	1.57317e+08	1.76083e+07	130804	4.89222e+08	2.49578e+06	538101	123748	2.96502e+07	8.50068e+07	1.37015e+06	1.63768e+06	8.57826e+07	1.09949e+07	9.28821e+07
311	20181211-PMF-JPREN-AS-470__GCMS_EI__5__0367_27	2	11	S8	Rio	Sweet	Low N	6.95956e+07	5.17135e+06	6.86935e+07	2.84437e+08	6.20997e+07	7.7911e+07	1.5582e+08	1.82675e+07	4.0546e+07	4.35036e+06	8.78513e+06	9.13315e+06	1.46405e+08	1.88018e+06	9.70753e+07	1.22547e+08	7.80191e+07	2.82335e+06	9.09179e+07	865793	2.59207e+06	6.76311e+06	9.55763e+06	1.32473e+07	1.98458e+06	6.48283e+06	1.15059e+08	7.31587e+07	5.21991e+07	5.09444e+06	131721	5.83275e+07	1.20044e+06	481895	78998.7	865835	8.27086e+06	1.09656e+06	477088	5.13372e+07	1.59185e+06	5.21743e+07
348	20181211-PMF-JPREN-AS-470__GCMS_EI__5__0410_70	7	18	S8	Rio	Sweet	Low N	5.19063e+07	5.0092e+06	1.438e+08	2.78688e+08	100860115	1.87315e+08	1.72948e+08	4.27362e+07	7.00592e+07	4.34409e+06	1.42506e+07	2.53246e+07	5.6779e+07	5.04748e+06	5.08665e+07	6.91261e+07	5.78201e+07	3.45529e+06	9.86808e+07	1.80688e+06	1.39289e+06	6.95593e+06	5.89494e+06	6.8697e+06	4.44176e+06	2.2361e+06	7.69832e+07	3.81995e+07	2.7051e+07	4.14926e+06	123812	1.07382e+08	370216	421155	80148.8	6.38803e+06	1.7088e+07	1.02022e+06	498524	1.6022e+07	2.57292e+06	1.83488e+07
[truncated: 387 more columns]

## Sheet: 1D-SOM
Metabolite features used in 1D-SOM analysis. The spectral intensities were normalized by the z-scores and assigned to 10 clusters by mean values for high- and low-N NUE lines under each N treatment.
		Normalized profile				Cluster mean
Metabolite feature	ClusterNumber	High NUE_Full N	High NUE_Low N	Low NUE_Full N	Low NUE_Low N	High NUE_Full N	High NUE_Low N	Low NUE_Full N	Low NUE_Low N
Alanine	1	-1.19652	-0.360809	1.11445	0.44288	-0.658561	-0.737445	1.2761	0.119909
C196	1	-1.0058	-0.530191	1.28163	0.254364	-0.658561	-0.737445	1.2761	0.119909
Boric acid	1	-0.92481	-0.704834	1.21486	0.414781	-0.658561	-0.737445	1.2761	0.119909
Shikimic acid	1	-0.912055	-0.672589	1.27203	0.312617	-0.658561	-0.737445	1.2761	0.119909
C132	1	-0.849918	-0.706649	1.31065	0.245913	-0.658561	-0.737445	1.2761	0.119909
C287	1	-0.805796	-0.517657	1.43857	-0.115114	-0.658561	-0.737445	1.2761	0.119909
C242	1	-0.594288	-0.727835	1.44944	-0.127314	-0.658561	-0.737445	1.2761	0.119909
myo-Inositol	1	-0.155537	-1.33654	0.550686	0.941391	-0.658561	-0.737445	1.2761	0.119909
C257	1	-0.397704	-1.08082	1.27808	0.20045	-0.658561	-0.737445	1.2761	0.119909
C403	1	-0.471774	-0.568777	1.49817	-0.457617	-0.658561	-0.737445	1.2761	0.119909
C448	1	-0.280388	-0.904874	1.42934	-0.244078	-0.658561	-0.737445	1.2761	0.119909
C438	1	-0.308138	-0.737761	1.47526	-0.429366	-0.658561	-0.737445	1.2761	0.119909
4-hydroxy-, trans-Cinnamic acid	2	0.0218929	-1.09038	1.32157	-0.253082	0.483759	-1.00151	1.11755	-0.599802
C199	2	-0.0890521	-0.866249	1.42247	-0.467173	0.483759	-1.00151	1.11755	-0.599802
1,4:3,6-dianhydro-Sorbitol	2	0.452448	-1.38058	0.942912	-0.0147842	0.483759	-1.00151	1.11755	-0.599802
C342	2	-0.0477313	-0.853575	1.41578	-0.514477	0.483759	-1.00151	1.11755	-0.599802
C458	2	-0.061484	-0.707286	1.4333	-0.664534	0.483759	-1.00151	1.11755	-0.599802
C275	2	0.501791	-1.23759	1.0556	-0.319801	0.483759	-1.00151	1.11755	-0.599802
C151	2	0.438513	-1.17034	1.13084	-0.39901	0.483759	-1.00151	1.11755	-0.599802
4-amino-Butanoic acid	2	0.531253	-1.22603	1.04498	-0.350204	0.483759	-1.00151	1.11755	-0.599802
Melibiose	2	0.528626	-1.17501	1.07519	-0.428809	0.483759	-1.00151	1.11755	-0.599802
Guanosine	2	0.340701	-0.950343	1.25217	-0.642528	0.483759	-1.00151	1.11755	-0.599802
C195	2	0.225865	-0.785432	1.32274	-0.763175	0.483759	-1.00151	1.11755	-0.599802
C238	2	0.317667	-0.867801	1.27374	-0.723604	0.483759	-1.00151	1.11755	-0.599802
C366	2	0.535219	-1.08482	1.10717	-0.557573	0.483759	-1.00151	1.11755	-0.599802
C277	2	0.415525	-0.935876	1.21309	-0.692739	0.483759	-1.00151	1.11755	-0.599802
C056	2	0.508169	-1.02903	1.13998	-0.619125	0.483759	-1.00151	1.11755	-0.599802
C455	2	0.619724	-1.09879	1.04385	-0.56479	0.483759	-1.00151	1.11755	-0.599802
C269	2	0.647462	-1.09462	1.0244	-0.577241	0.483759	-1.00151	1.11755	-0.599802
C072	2	0.657756	-1.06499	1.02527	-0.618038	0.483759	-1.00151	1.11755	-0.599802
C409	2	0.868207	-1.23364	0.756121	-0.390693	0.483759	-1.00151	1.11755	-0.599802
Glycine	2	0.454145	-0.831452	1.19644	-0.819131	0.483759	-1.00151	1.11755	-0.599802
C158	2	0.655273	-1.01826	1.0382	-0.675216	0.483759	-1.00151	1.11755	-0.599802
C286	2	0.496672	-0.854883	1.16863	-0.810424	0.483759	-1.00151	1.11755	-0.599802
M000000_A332003-101-xxx_NA_3312	2	0.627446	-0.986714	1.06512	-0.705851	0.483759	-1.00151	1.11755	-0.599802
C332	2	0.524885	-0.846765	1.1498	-0.827919	0.483759	-1.00151	1.11755	-0.599802
M000000_A112003-101-xxx_NA_1122	2	0.763458	-1.07755	0.9338	-0.619714	0.483759	-1.00151	1.11755	-0.599802
C193	2	0.920825	-1.19294	0.724258	-0.452147	0.483759	-1.00151	1.11755	-0.599802
C412	2	0.674608	-0.948643	1.03352	-0.759485	0.483759	-1.00151	1.11755	-0.599802
C422	2	0.591883	-0.855708	1.10213	-0.838303	0.483759	-1.00151	1.11755	-0.599802
M000000_A276008-101-xxx_NA_2752	2	0.59437	-0.838976	1.10029	-0.855687	0.483759	-1.00151	1.11755	-0.599802
C331	2	0.631025	-0.873343	1.0724	-0.830082	0.483759	-1.00151	1.11755	-0.599802
C232	2	0.649384	-0.869093	1.05823	-0.838524	0.483759	-1.00151	1.11755	-0.599802
Succinic acid	3	0.531018	-0.509958	1.09801	-1.11907	0.849122	-0.735648	0.857419	-0.970893
C402	3	0.549696	-0.616152	1.10933	-1.04287	0.849122	-0.735648	0.857419	-0.970893
C192	3	0.5341	-0.707317	1.13528	-0.962067	0.849122	-0.735648	0.857419	-0.970893
Citric acid	3	0.573803	-0.544771	1.07488	-1.10391	0.849122	-0.735648	0.857419	-0.970893
C267	3	0.619198	-0.728983	1.07449	-0.964703	0.849122	-0.735648	0.857419	-0.970893
C145	3	0.686743	-0.588959	0.994355	-1.09214	0.849122	-0.735648	0.857419	-0.970893
C043	3	0.677674	-0.735421	1.02843	-0.970688	0.849122	-0.735648	0.857419	-0.970893
C419	3	0.670115	-0.78826	1.03953	-0.92139	0.849122	-0.735648	0.857419	-0.970893
C094	3	0.700594	-0.787155	1.01431	-0.927752	0.849122	-0.735648	0.857419	-0.970893
C264	3	0.735348	-0.637651	0.963053	-1.06075	0.849122	-0.735648	0.857419	-0.970893
C453	3	0.729318	-0.712051	0.981551	-0.998818	0.849122	-0.735648	0.857419	-0.970893
C421	3	0.731701	-0.716548	0.980112	-0.995265	0.849122	-0.735648	0.857419	-0.970893
C046	3	0.75194	-0.664205	0.953522	-1.04126	0.849122	-0.735648	0.857419	-0.970893
C181	3	0.774246	-0.745177	0.945891	-0.974959	0.849122	-0.735648	0.857419	-0.970893
C190	3	0.801156	-0.666602	0.908617	-1.04317	0.849122	-0.735648	0.857419	-0.970893
C147	3	0.823273	-0.478707	0.836106	-1.18067	0.849122	-0.735648	0.857419	-0.970893
C420	3	0.828277	-0.577037	0.861655	-1.1129	0.849122	-0.735648	0.857419	-0.970893
C253	3	0.810011	-0.730842	0.910841	-0.990011	0.849122	-0.735648	0.857419	-0.970893
C352	3	0.78426	-0.851969	0.944017	-0.876308	0.849122	-0.735648	0.857419	-0.970893
Valine	3	0.809154	-0.76938	0.916204	-0.955978	0.849122	-0.735648	0.857419	-0.970893
C191	3	0.824963	-0.740926	0.897911	-0.981948	0.849122	-0.735648	0.857419	-0.970893
C108	3	0.841369	-0.800502	0.887988	-0.928856	0.849122	-0.735648	0.857419	-0.970893
C339	3	0.823588	-0.873338	0.907413	-0.857663	0.849122	-0.735648	0.857419	-0.970893
C377	3	0.847659	-0.812063	0.882589	-0.918185	0.849122	-0.735648	0.857419	-0.970893
4-hydroxy-Benzoic acid	3	0.891116	-0.66854	0.819893	-1.04247	0.849122	-0.735648	0.857419	-0.970893
Glyceric acid	3	0.827946	-0.975164	0.896021	-0.748803	0.849122	-0.735648	0.857419	-0.970893
Glutamic acid	3	0.876284	-0.853634	0.855618	-0.878267	0.849122	-0.735648	0.857419	-0.970893
Asparagine	3	0.926801	-0.576863	0.759654	-1.10959	0.849122	-0.735648	0.857419	-0.970893
C355	3	0.910374	-0.718397	0.808637	-1.00062	0.849122	-0.735648	0.857419	-0.970893
C226	3	0.91997	-0.665528	0.788846	-1.04329	0.849122	-0.735648	0.857419	-0.970893
C268	3	0.951423	-0.612437	0.74217	-1.08116	0.849122	-0.735648	0.857419	-0.970893
Leucine	3	0.942036	-0.7504	0.779141	-0.970777	0.849122	-0.735648	0.857419	-0.970893
C396	3	0.927638	-0.849148	0.80199	-0.880481	0.849122	-0.735648	0.857419	-0.970893
similar to Asparagine Derivate	3	0.973745	-0.596679	0.712773	-1.08984	0.849122	-0.735648	0.857419	-0.970893
Threonine	3	0.952444	-0.760144	0.768877	-0.961176	0.849122	-0.735648	0.857419	-0.970893
2-Imidazolidone-4-carboxylic acid	3	0.969938	-0.654672	0.731448	-1.04671	0.849122	-0.735648	0.857419	-0.970893
C326	3	0.956466	-0.760269	0.764432	-0.960629	0.849122	-0.735648	0.857419	-0.970893
C459	3	0.943481	-0.842539	0.784657	-0.885598	0.849122	-0.735648	0.857419	-0.970893
C446	3	0.955412	-0.794535	0.768962	-0.929838	0.849122	-0.735648	0.857419	-0.970893
M000000_A151011-101-xxx_NA_1522	3	0.943974	-0.89439	0.783834	-0.833417	0.849122	-0.735648	0.857419	-0.970893
C374	3	0.93352	-0.928588	0.793226	-0.798159	0.849122	-0.735648	0.857419	-0.970893
C060	3	0.971519	-0.794201	0.750887	-0.928205	0.849122	-0.735648	0.857419	-0.970893
C451	3	0.982936	-0.741857	0.732228	-0.973307	0.849122	-0.735648	0.857419	-0.970893
C368	3	0.998807	-0.662449	0.699858	-1.03622	0.849122	-0.735648	0.857419	-0.970893
Phenylalanine	3	1.03092	-0.711706	0.670978	-0.990189	0.849122	-0.735648	0.857419	-0.970893
Serine	3	1.03519	-0.694105	0.662649	-1.00374	0.849122	-0.735648	0.857419	-0.970893
M000000_A167003-101-xxx_NA_1659	3	0.988118	-0.921771	0.732254	-0.798602	0.849122	-0.735648	0.857419	-0.970893
C222	3	0.979502	-0.955128	0.738815	-0.763189	0.849122	-0.735648	0.857419	-0.970893
C450	3	1.04493	-0.684703	0.64887	-1.0091	0.849122	-0.735648	0.857419	-0.970893
C240	3	1.04989	-0.6534	0.636085	-1.03257	0.849122	-0.735648	0.857419	-0.970893
C123	3	0.961661	-1.01285	0.749485	-0.698299	0.849122	-0.735648	0.857419	-0.970893
M000000_A313007-101-xxx_NA_3125	4	0.981012	-1.05494	0.715929	-0.642002	1.16595	-0.80505	0.4656	-0.826501
C372	4	1.03685	-1.0213	0.656216	-0.671767	1.16595	-0.80505	0.4656	-0.826501
Glycerol	4	1.01051	-0.928077	0.705151	-0.787589	1.16595	-0.80505	0.4656	-0.826501
M000000_A106004-101-xxx_NA_1060	4	1.03273	-0.950137	0.675398	-0.75799	1.16595	-0.80505	0.4656	-0.826501
C120	4	1.06466	-1.06639	0.604736	-0.602996	1.16595	-0.80505	0.4656	-0.826501
Gamma-Glutamylvaline	4	1.05169	-0.999227	0.642395	-0.694856	1.16595	-0.80505	0.4656	-0.826501
C452	4	1.02751	-0.908983	0.686042	-0.804566	1.16595	-0.80505	0.4656	-0.826501
C313	4	1.06737	-1.02667	0.614409	-0.655112	1.16595	-0.80505	0.4656	-0.826501
C447	4	1.03369	-0.899503	0.679022	-0.813209	1.16595	-0.80505	0.4656	-0.826501
C373	4	1.07925	-1.04434	0.592452	-0.627355	1.16595	-0.80505	0.4656	-0.826501
C090	4	1.05904	-0.960201	0.640345	-0.739187	1.16595	-0.80505	0.4656	-0.826501
M000000_A255012-101-xxx_NA_2545	4	1.06045	-0.959367	0.638642	-0.739726	1.16595	-0.80505	0.4656	-0.826501
M000000_A275003-101-xxx_NA_2738	4	1.04581	-0.876628	0.66491	-0.83409	1.16595	-0.80505	0.4656	-0.826501
C082	4	1.07375	-0.948491	0.622787	-0.748043	1.16595	-0.80505	0.4656	-0.826501
C276	4	1.05562	-0.83945	0.65271	-0.868882	1.16595	-0.80505	0.4656	-0.826501
C456	4	1.08927	-0.893578	0.607796	-0.803488	1.16595	-0.80505	0.4656	-0.826501
C159	4	1.05056	-0.773421	0.655079	-0.932214	1.16595	-0.80505	0.4656	-0.826501
C166	4	1.1237	-0.960831	0.551358	-0.714223	1.16595	-0.80505	0.4656	-0.826501
C168	4	1.09765	-0.868582	0.597672	-0.826745	1.16595	-0.80505	0.4656	-0.826501
C369	4	1.07153	-0.784946	0.629571	-0.91615	1.16595	-0.80505	0.4656	-0.826501
C050	4	1.15603	-1.05851	0.470082	-0.567605	1.16595	-0.80505	0.4656	-0.826501
3-hydroxyphenyl-Acetic acid	4	1.13007	-0.907004	0.550065	-0.773127	1.16595	-0.80505	0.4656	-0.826501
C220	4	1.16519	-1.07014	0.448775	-0.543824	1.16595	-0.80505	0.4656	-0.826501
C364	4	1.08607	-0.787514	0.610888	-0.909444	1.16595	-0.80505	0.4656	-0.826501
Phosphoric acid	4	1.11074	-0.839808	0.580178	-0.851106	1.16595	-0.80505	0.4656	-0.826501
C130	4	1.13644	-0.909558	0.540579	-0.767457	1.16595	-0.80505	0.4656	-0.826501
C203	4	1.12291	-0.846294	0.563329	-0.839949	1.16595	-0.80505	0.4656	-0.826501
Phosphoric acid monomethyl ester	4	1.09808	-0.784134	0.59472	-0.908663	1.16595	-0.80505	0.4656	-0.826501
C397	4	1.14105	-0.847026	0.537574	-0.8316	1.16595	-0.80505	0.4656	-0.826501
C124	4	1.14198	-0.841723	0.536285	-0.836537	1.16595	-0.80505	0.4656	-0.826501
C208	4	1.12811	-0.773762	0.552854	-0.907201	1.16595	-0.80505	0.4656	-0.826501
C385	4	1.17574	-0.852419	0.485923	-0.80925	1.16595	-0.80505	0.4656	-0.826501
C379	4	1.22175	-1.09527	0.323872	-0.45035	1.16595	-0.80505	0.4656	-0.826501
C334	4	1.14778	-0.740909	0.521436	-0.928308	1.16595	-0.80505	0.4656	-0.826501
C435	4	1.20657	-0.893095	0.433784	-0.74726	1.16595	-0.80505	0.4656	-0.826501
C358	4	1.19149	-0.840479	0.46181	-0.812821	1.16595	-0.80505	0.4656	-0.826501
M000000_A179010-101-xxx_NA_1781	4	1.13576	-0.68065	0.52849	-0.983599	1.16595	-0.80505	0.4656	-0.826501
C335	4	1.17856	-0.762428	0.478633	-0.894766	1.16595	-0.80505	0.4656	-0.826501
C388	4	1.24176	-1.13846	0.228169	-0.331477	1.16595	-0.80505	0.4656	-0.826501
C116	4	1.21339	-0.821576	0.426961	-0.818777	1.16595	-0.80505	0.4656	-0.826501
C337	4	1.17754	-0.725724	0.475759	-0.927571	1.16595	-0.80505	0.4656	-0.826501
C088	4	1.18203	-0.725397	0.468941	-0.925577	1.16595	-0.80505	0.4656	-0.826501
M000000_A239008-101-xxx_NA_2387	4	1.09919	-0.556712	0.545682	-1.08816	1.16595	-0.80505	0.4656	-0.826501
Ornithine-1,5-lactam	4	1.24102	-0.900045	0.373409	-0.714386	1.16595	-0.80505	0.4656	-0.826501
C404	4	1.12494	-0.598422	0.523438	-1.04996	1.16595	-0.80505	0.4656	-0.826501
Lysine	4	1.26367	-0.91747	0.32762	-0.673824	1.16595	-0.80505	0.4656	-0.826501
C323	4	1.26529	-0.919053	0.324094	-0.670332	1.16595	-0.80505	0.4656	-0.826501
C363	4	1.20668	-0.727135	0.431136	-0.910676	1.16595	-0.80505	0.4656	-0.826501
1-amino-Cyclopropanecarboxylic acid	4	1.21669	-0.75211	0.41812	-0.882703	1.16595	-0.80505	0.4656	-0.826501
Campesterol	4	1.16254	-0.582577	0.465313	-1.04527	1.16595	-0.80505	0.4656	-0.826501
C427	4	1.26783	-0.829825	0.332385	-0.770394	1.16595	-0.80505	0.4656	-0.826501
C425	4	1.18232	-0.608168	0.443473	-1.01763	1.16595	-0.80505	0.4656	-0.826501
trans-Sinapyl alcohol	4	1.23176	-0.696078	0.385906	-0.921587	1.16595	-0.80505	0.4656	-0.826501
Allantoin	4	1.2519	-0.738257	0.357921	-0.871562	1.16595	-0.80505	0.4656	-0.826501
C074	4	1.25357	-0.741002	0.355323	-0.867889	1.16595	-0.80505	0.4656	-0.826501
C319	4	1.28448	-0.816062	0.301725	-0.770142	1.16595	-0.80505	0.4656	-0.826501
C083	4	1.12495	-0.455279	0.472309	-1.14198	1.16595	-0.80505	0.4656	-0.826501
C215	4	1.21996	-0.620083	0.388279	-0.988152	1.16595	-0.80505	0.4656	-0.826501
C169	4	1.0915	-0.379146	0.483804	-1.19616	1.16595	-0.80505	0.4656	-0.826501
C200	4	1.25568	-0.68636	0.343876	-0.913197	1.16595	-0.80505	0.4656	-0.826501
C401	4	1.23066	-0.620874	0.371155	-0.980939	1.16595	-0.80505	0.4656	-0.826501
C423	4	1.2435	-0.645403	0.356046	-0.954144	1.16595	-0.80505	0.4656	-0.826501
C131	4	1.27835	-1.16372	-0.00728694	-0.107351	1.16595	-0.80505	0.4656	-0.826501
M000000_A178003-101-xxx_NA_1762	4	1.27768	-0.723145	0.310456	-0.864991	1.16595	-0.80505	0.4656	-0.826501
C399	4	1.31692	-0.859246	0.230893	-0.688562	1.16595	-0.80505	0.4656	-0.826501
Hexadecanoic acid	4	1.3262	-0.875915	0.206474	-0.656759	1.16595	-0.80505	0.4656	-0.826501
C312	4	1.27453	-0.677171	0.309021	-0.906379	1.16595	-0.80505	0.4656	-0.826501
C224	4	1.32945	-0.865265	0.201591	-0.665771	1.16595	-0.80505	0.4656	-0.826501
C206	4	1.29566	-0.685071	0.271573	-0.882157	1.16595	-0.80505	0.4656	-0.826501
C405	4	1.14184	-0.373539	0.410062	-1.17836	1.16595	-0.80505	0.4656	-0.826501
C315	4	1.2108	-0.48775	0.357738	-1.08078	1.16595	-0.80505	0.4656	-0.826501
Erythronic acid	4	1.16227	-0.397642	0.391858	-1.15649	1.16595	-0.80505	0.4656	-0.826501
C457	4	1.28242	-0.625306	0.283199	-0.940313	1.16595	-0.80505	0.4656	-0.826501
2-methyl-Fumaric acid	4	1.3117	-0.697362	0.242571	-0.856908	1.16595	-0.80505	0.4656	-0.826501
C436	4	1.26636	-0.579452	0.298675	-0.98558	1.16595	-0.80505	0.4656	-0.826501
C171	4	1.31833	-0.676219	0.226022	-0.868131	1.16595	-0.80505	0.4656	-0.826501
5-amino-Levulinic acid	5	1.39483	-0.864775	0.0231741	-0.553233	1.39517	-0.495457	-0.0389429	-0.86077
C367	5	1.38964	-0.803004	0.0616486	-0.648288	1.39517	-0.495457	-0.0389429	-0.86077
C175	5	1.46663	-0.615984	-0.193208	-0.657439	1.39517	-0.495457	-0.0389429	-0.86077
C243	5	1.46729	-0.601724	-0.197835	-0.667728	1.39517	-0.495457	-0.0389429	-0.86077
C179	5	1.46918	-0.590756	-0.208217	-0.670204	1.39517	-0.495457	-0.0389429	-0.86077
C416	5	1.4808	-0.558217	-0.27414	-0.648441	1.39517	-0.495457	-0.0389429	-0.86077
C386	5	1.36511	-0.645231	0.120181	-0.840061	1.39517	-0.495457	-0.0389429	-0.86077
C415	5	1.45189	-0.564711	-0.143938	-0.743239	1.39517	-0.495457	-0.0389429	-0.86077
C414	5	1.46905	-0.539497	-0.221055	-0.708498	1.39517	-0.495457	-0.0389429	-0.86077
C262	5	1.3152	-0.6441	0.225796	-0.89689	1.39517	-0.495457	-0.0389429	-0.86077
C413	5	1.45218	-0.544939	-0.151414	-0.75583	1.39517	-0.495457	-0.0389429	-0.86077
C430	5	1.36653	-0.591059	0.103471	-0.878942	1.39517	-0.495457	-0.0389429	-0.86077
C411	5	1.34449	-0.56149	0.142593	-0.925598	1.39517	-0.495457	-0.0389429	-0.86077
C260	5	1.34902	-0.543521	0.126554	-0.932051	1.39517	-0.495457	-0.0389429	-0.86077
C155	5	1.40261	-0.499836	-0.0181797	-0.884597	1.39517	-0.495457	-0.0389429	-0.86077
C408	5	1.44564	-0.451145	-0.171593	-0.822898	1.39517	-0.495457	-0.0389429	-0.86077
C407	5	1.33556	-0.529195	0.149596	-0.955959	1.39517	-0.495457	-0.0389429	-0.86077
C258	5	1.37967	-0.489904	0.035055	-0.924817	1.39517	-0.495457	-0.0389429	-0.86077
C432	5	1.37889	-0.484735	0.0345586	-0.928712	1.39517	-0.495457	-0.0389429	-0.86077
C333	5	1.39689	-0.43414	-0.0359632	-0.926785	1.39517	-0.495457	-0.0389429	-0.86077
C170	5	1.34419	-0.449284	0.0960937	-0.990996	1.39517	-0.495457	-0.0389429	-0.86077
C125	5	1.44393	-0.330378	-0.251871	-0.861677	1.39517	-0.495457	-0.0389429	-0.86077
C202	5	1.43038	-0.339235	-0.196542	-0.894601	1.39517	-0.495457	-0.0389429	-0.86077
C280	5	1.35086	-0.399233	0.0547587	-1.00638	1.39517	-0.495457	-0.0389429	-0.86077
C174	5	1.40418	-0.331839	-0.121909	-0.950428	1.39517	-0.495457	-0.0389429	-0.86077
C205	5	1.38116	-0.343555	-0.0518787	-0.98573	1.39517	-0.495457	-0.0389429	-0.86077
C291	5	1.44696	-0.272569	-0.320353	-0.854039	1.39517	-0.495457	-0.0389429	-0.86077
Lactic acid	5	1.32106	-0.377978	0.106047	-1.04913	1.39517	-0.495457	-0.0389429	-0.86077
Galacturonic acid	5	1.36657	-0.338934	-0.0190564	-1.00858	1.39517	-0.495457	-0.0389429	-0.86077
C177	5	1.39791	-0.29636	-0.131652	-0.969895	1.39517	-0.495457	-0.0389429	-0.86077
C295	5	1.24198	-0.321832	0.222048	-1.14219	1.39517	-0.495457	-0.0389429	-0.86077
C343	6	0.678844	0.223999	0.568733	-1.47158	1.21137	0.0242998	-0.0885551	-1.14712
C246	6	1.11241	-0.0511699	0.242945	-1.30419	1.21137	0.0242998	-0.0885551	-1.14712
M000000_A313005-101-xxx_NA_3122	6	1.26245	-0.149462	0.0617821	-1.17477	1.21137	0.0242998	-0.0885551	-1.14712
C305	6	1.31196	-0.135722	-0.0549297	-1.12131	1.21137	0.0242998	-0.0885551	-1.14712
C281	6	1.20654	0.084453	-0.0522894	-1.23871	1.21137	0.0242998	-0.0885551	-1.14712
myo-Inositol-2-phosphate	6	1.36994	-0.123425	-0.21637	-1.03015	1.21137	0.0242998	-0.0885551	-1.14712
C079	6	1.10174	0.234065	-0.0201331	-1.31567	1.21137	0.0242998	-0.0885551	-1.14712
C441	6	1.36786	-0.109404	-0.22603	-1.03243	1.21137	0.0242998	-0.0885551	-1.14712
M000000_A230002-101-xxx_NA_2290	6	1.3295	-0.00855568	-0.236255	-1.08469	1.21137	0.0242998	-0.0885551	-1.14712
Octopamine	6	0.783022	0.533049	0.128321	-1.44439	1.21137	0.0242998	-0.0885551	-1.14712
2-hydroxy-Pyridine	6	1.42434	-0.134908	-0.397985	-0.891444	1.21137	0.0242998	-0.0885551	-1.14712
C218	6	1.3906	-0.0171359	-0.438986	-0.934473	1.21137	0.0242998	-0.0885551	-1.14712
C354	6	1.40865	-0.0298876	-0.510019	-0.868738	1.21137	0.0242998	-0.0885551	-1.14712
alpha-Adenosine	7	1.27836	0.285501	-0.606671	-0.957195	1.09626	0.560687	-0.780896	-0.876049
C314	7	1.20451	0.371842	-0.497963	-1.07839	1.09626	0.560687	-0.780896	-0.876049
C071	7	1.24327	0.350494	-0.621702	-0.972066	1.09626	0.560687	-0.780896	-0.876049
Galactinol	7	1.28718	0.292992	-0.723576	-0.856597	1.09626	0.560687	-0.780896	-0.876049
C182	7	1.25441	0.357276	-0.81113	-0.800553	1.09626	0.560687	-0.780896	-0.876049
Glycerol-3-phosphate	7	1.23661	0.384647	-0.876173	-0.745087	1.09626	0.560687	-0.780896	-0.876049
C345	7	1.12593	0.556574	-0.781671	-0.900833	1.09626	0.560687	-0.780896	-0.876049
C101	7	0.961615	0.70764	-0.533517	-1.13574	1.09626	0.560687	-0.780896	-0.876049
C360	7	1.17461	0.486407	-0.876354	-0.784665	1.09626	0.560687	-0.780896	-0.876049
Tyrosine	7	1.03403	0.679455	-0.880406	-0.833075	1.09626	0.560687	-0.780896	-0.876049
C400	7	0.986801	0.735667	-0.88923	-0.833239	1.09626	0.560687	-0.780896	-0.876049
Fructose-6-phosphate	7	1.0244	0.68546	-0.952281	-0.757575	1.09626	0.560687	-0.780896	-0.876049
C299	7	1.00557	0.705456	-0.972491	-0.738532	1.09626	0.560687	-0.780896	-0.876049
C219	7	0.915209	0.810533	-0.953252	-0.77249	1.09626	0.560687	-0.780896	-0.876049
C102	7	0.711353	1.00037	-0.737018	-0.974703	1.09626	0.560687	-0.780896	-0.876049
C106	8	0.831267	0.878686	-1.04854	-0.661411	0.484465	1.09292	-1.11468	-0.462704
C356	8	0.774467	0.914524	-1.1067	-0.582289	0.484465	1.09292	-1.11468	-0.462704
C418	8	0.671747	1.01907	-1.04642	-0.644397	0.484465	1.09292	-1.11468	-0.462704
C348	8	0.675296	1.00952	-1.07212	-0.612703	0.484465	1.09292	-1.11468	-0.462704
C057	8	0.585301	1.06665	-1.10456	-0.547393	0.484465	1.09292	-1.11468	-0.462704
M000000_A268003-101-xxx_NA_2672	8	0.65738	0.991576	-1.15996	-0.488992	0.484465	1.09292	-1.11468	-0.462704
C213	8	0.605239	1.03909	-1.14003	-0.504301	0.484465	1.09292	-1.11468	-0.462704
C212	8	0.489394	1.14351	-1.0611	-0.571799	0.484465	1.09292	-1.11468	-0.462704
C033	8	0.528108	1.07121	-1.18352	-0.415799	0.484465	1.09292	-1.11468	-0.462704
C016	8	0.595237	0.973005	-1.26851	-0.299732	0.484465	1.09292	-1.11468	-0.462704
C032	8	0.277123	1.25552	-1.0599	-0.472745	0.484465	1.09292	-1.11468	-0.462704
Aspartic acid	8	0.207837	1.29442	-1.02762	-0.474641	0.484465	1.09292	-1.11468	-0.462704
C047	8	0.159866	1.31361	-1.02249	-0.450984	0.484465	1.09292	-1.11468	-0.462704
C049	8	0.186191	1.25186	-1.14574	-0.292314	0.484465	1.09292	-1.11468	-0.462704
C148	8	0.0225271	1.17158	-1.27305	0.078946	0.484465	1.09292	-1.11468	-0.462704
Glucopyranose [-H20]	9	0.15897	0.9285	-1.41589	0.328423	-0.42118	0.946977	-1.14129	0.615496
C207	9	-0.286985	0.881108	-1.28822	0.694099	-0.42118	0.946977	-1.14129	0.615496
C241	9	-0.275497	0.780737	-1.29831	0.793065	-0.42118	0.946977	-1.14129	0.615496
C284	9	-0.556802	1.09071	-1.0909	0.556993	-0.42118	0.946977	-1.14129	0.615496
C138	9	-0.744411	1.34969	-0.772221	0.166945	-0.42118	0.946977	-1.14129	0.615496
C303	9	-0.62362	0.983912	-1.06843	0.708142	-0.42118	0.946977	-1.14129	0.615496
C328	9	-0.619912	0.614182	-1.05508	1.0608	-0.42118	0.946977	-1.14129	0.615496
C198	10	-0.766185	0.501872	-0.8989	1.16321	-1.07908	0.416982	-0.283319	0.945421
C163	10	-0.988451	0.781037	-0.73039	0.937804	-1.07908	0.416982	-0.283319	0.945421
C042	10	-1.22699	1.11513	-0.29388	0.405734	-1.07908	0.416982	-0.283319	0.945421
C317	10	-1.27433	1.17033	0.0295358	0.0744659	-1.07908	0.416982	-0.283319	0.945421
Phytol	10	-0.76819	0.101333	-0.709947	1.3768	-1.07908	0.416982	-0.283319	0.945421
Ethanolamine	10	-1.19602	0.691965	-0.442118	0.946175	-1.07908	0.416982	-0.283319	0.945421
C164	10	-1.19023	0.67923	-0.44857	0.959572	-1.07908	0.416982	-0.283319	0.945421
C059	10	-1.34532	0.954651	-0.122829	0.513495	-1.07908	0.416982	-0.283319	0.945421
Ethanolamine	10	-1.35687	0.978617	-0.0655194	0.443768	-1.07908	0.416982	-0.283319	0.945421
C121	10	-1.07843	0.33812	-0.480912	1.22122	-1.07908	0.416982	-0.283319	0.945421
C037	10	-1.35667	1.0513	0.214324	0.0910415	-1.07908	0.416982	-0.283319	0.945421
C236	10	-0.522591	-0.510369	-0.466607	1.49957	-1.07908	0.416982	-0.283319	0.945421
M000000_A114002-101-xxx_NA_1131	10	-1.25115	0.424914	-0.262431	1.08867	-1.07908	0.416982	-0.283319	0.945421
C336	10	-0.374068	-0.755727	-0.343599	1.47339	-1.07908	0.416982	-0.283319	0.945421
C092	10	-0.9757	-0.0781299	-0.335241	1.38907	-1.07908	0.416982	-0.283319	0.945421
M000000_A252002-101-xxx_NA_2503	10	-0.878806	-0.220256	-0.337943	1.437	-1.07908	0.416982	-0.283319	0.945421
C341	10	-1.27539	0.156694	-0.041931	1.16063	-1.07908	0.416982	-0.283319	0.945421
C095	10	-1.18136	-0.0376107	-0.0462753	1.26524	-1.07908	0.416982	-0.283319	0.945421
C294	10	-1.49586	0.579563	0.40017	0.516124	-1.07908	0.416982	-0.283319	0.945421
